# Supplementary material for: Integration of gene co-expression analysis and multi-class SVM specifies the functional players involved in determining the fate of HTLV-1 infection toward the development of cancer (ATLL) or neurological disorder (HAM/TSP)
Source: PLoS One. 2022 Jan 18;17(1):e0262739. doi: 10.1371/journal.pone.0262739 (PMC8765610; doi:10.1371/journal.pone.0262739)
Supplement: S1 Table — (XLSX) [file pone.0262739.s001.xlsx]

## Sheet: ATLL
salmon	ACBD3	PI4KB	blue	ABCE1	CEBPZ
	ACTR1A	RAB7A		ABCE1	RSL24D1
	ACTR1A	PAFAH1B1		ABCE1	BRIX1
	ALKBH1	ALKBH4		ABCE1	GSPT1
	ANAPC10	KLHL20		ABCE1	EIF3A
	ANAPC10	PSMA3		ABCE1	GTPBP4
	ANAPC10	PSMD10		ABCE1	TSR1
	ANAPC10	CDKN1B		ABCE1	RPS14
	ANAPC10	UBE3A		ABCE1	RPL23A
	ANAPC10	FBXO30		ABCE1	ETF1
	ANAPC10	PSMB7		ABCG1	NR1H2
	ANAPC10	UBE2K		ABHD5	CDS2
	ANAPC10	PSMB1		ABI1	PXN
	ANAPC10	FBXW11		ABI1	WIPF2
	ANAPC10	SH3RF1		ABI1	PIK3R1
	ANAPC10	RNF25		ABT1	KRR1
	ANAPC10	NUDT21		ABT1	RSL24D1
	ANAPC10	ASB8		ABT1	DHX15
	ANAPC10	RNF220		ABT1	BRIX1
	ANAPC10	KLHL9		ABT1	RPF1
	ANAPC10	PJA2		ABT1	DDX27
	ANAPC10	BUB3		ABT1	NOL10
	ANAPC10	TAF5		ABT1	NGDN
	ANAPC10	KBTBD7		ACTR10	DYNLL2
	ANAPC10	TRIP12		ACTR10	RAB1A
	ANAPC10	UBE2G1		ACTR5	KAT5
	ANAPC10	UBE2D2		ACTR5	EP400
	ANAPC10	MEX3C		ACTR5	INO80D
	ANAPC10	PSMD14		ADAMTSL4	POFUT2
	ANAPC10	UBA52		ADIPOR1	APPL1
	ANAPC10	PSMC2		ADRM1	PSMD5
	ANAPC10	UBE2W		ADRM1	USP14
	ANAPC10	TRIM32		ADRM1	PSMD12
	ANAPC10	PSMD6		ADRM1	PSME4
	ANAPC10	KLHL5		ADRM1	PSMD9
	ANAPC10	RNF4		AFF4	PAF1
	ANAPC10	RNF115		AFF4	ELL2
	ANAPC10	TCEB1		AFF4	CDK7
	ANAPC10	ITCH		AFF4	CCNH
	ANAPC13	UBE2V2		AFF4	CCNT1
	ANGEL2	CNOT7		AFF4	ELL
	AQR	POLR2B		AFF4	CCNT2
	AQR	POLR2D		AFF4	CTDP1
	ARL1	VPS54		AFF4	SUPT6H
	ARL1	SCOC		AFF4	TCEB3
	ARL8B	RAB2A		AFF4	SUPT5H
	ARSB	FUCA1		AKAP8	EEF1D
	ASB8	KLHL20		AKAP8L	DHX9
	ASB8	UBE3A		ALKBH5	WTAP
	ASB8	FBXW11		ANKRD12	NIPBL
	ASB8	RNF25		ANKRD9	FBXO7
	ASB8	PJA2		ANKRD9	FEM1C
	ASB8	COMMD2		ANKRD9	ASB6
	ASB8	RNF115		ANKRD9	FBXO11
	ASB8	CAND1		ANKRD9	FBXO21
	ASB8	UBE2D2		ANKRD9	FBXO31
	ASB8	UBE2W		ANKRD9	CUL2
	ASB8	TCEB1		ANXA7	VPS26A
	ASF1A	HAT1		AP1G1	CPD
	ATP5O	ATP6V1E1		AP1G1	VAMP2
	ATP5O	SDHB		AP1G1	NECAP1
	ATP6AP2	ATP6V1E1		AP1G1	PICALM
	ATP6AP2	RAP2C		AP1G1	AP3M2
	ATP6V1E1	SLC30A5		AP1G1	RAB5C
	ATP6V1E1	CCDC115		AP1G1	CLINT1
	ATP6V1E1	ATP6V1H		AP1G1	ARF1
	AVL9	KIAA1147		APPL1	RAB21
	BCL10	MALT1		APPL1	RAB5A
	BCL10	UBE2D2		APPL1	CASP9
	BIRC3	MALT1		ARF1	DCTN6
	BIRC3	PSMD6		ARF1	DYNC1LI2
	BIRC3	MAP3K14		ARF1	RAB5A
	BIRC3	FADD		ARF1	VAMP2
	BIRC3	UBE2D2		ARF1	NECAP1
	BRF2	GTF3C2		ARF1	COPA
	BRF2	TBPL1		ARF1	RAB1A
	BRF2	GTF3C3		ARF1	DCTN4
	BRF2	POLR1D		ARF1	PIK3R1
	BRF2	POLR2K		ARF1	ASAP1
	BRF2	CRCP		ARF1	DYNLL2
	BRF2	POLR3F		ARF1	IQSEC1
	BTAF1	RNF4		ARF1	RAB5C
	BTBD1	KLHL20		ARHGDIA	RHOG
	BTBD1	UBE3A		ARHGEF7	RHOQ
	BTBD1	FBXW11		ARHGEF7	PAK2
	BTBD1	RNF4		ARHGEF7	RHOG
	BTBD1	CUL5		ARHGEF7	YES1
	BTF3	RPS15A		ARHGEF7	CDC42
	BTF3	RPL3		ARID4A	ARID4B
	BTF3	RPL10A		ARID4A	NIPBL
	BTF3	RPS5		ARID4A	SIN3A
	BTF3	NSA2		ARID4B	SAP30BP
	BUB3	STAG2		ARID4B	SAP130
	BUB3	SMC3		ARIH1	PSMD11
	BUB3	PSMD6		ARIH1	EIF4A3
	BUB3	PSMC2		ARIH1	PPM1B
	BUB3	PAFAH1B1		ARIH1	UBE2N
	BYSL	ZNF622		ARIH1	JAK1
	BYSL	RPP38		ARIH2	FBXO21
	C2orf49	DDX1		ARIH2	HERC1
	CAND1	KLHL20		ARL5B	TBC1D23
	CAND1	FBXW11		ARMC8	WDR26
	CAND1	COMMD2		ARNTL	CRY1
	CAND1	KLHL5		ARNTL	PER2
	CAND1	TCEB1		ARNTL	CREBBP
	CAPN7	TSG101		ARNTL	EP300
	CCNC	MED28		ARNTL	NCOR1
	CCNC	SMAD4		ARNTL	NR1D2
	CDKN1B	PSMD10		ARNTL	CSNK1D
	CDKN1B	PSMC2		ARNTL	FBXL3
	CDKN1B	PSMD6		ARNTL	CRY2
	CDKN1B	TRPC4AP		ARPC1A	VAMP3
	CDKN1B	UBA52		ARPC1A	RAB5C
	CDKN1B	DCAF15		ARPC1A	SYNJ1
	CDKN1B	PTGES3		ARPC1A	RAB5A
	CDKN1B	ITGAV		ARPC1A	WIPF2
	CDKN1B	PDPK1		ASAP1	COPA
	CDKN1B	CTCF		ASB6	FBXL12
	CDKN1B	CRBN		ASB6	RNF138
	CDKN1B	KPNA1		ASB6	CBLB
	CDKN1B	PSMB1		ASB6	UBE2B
	CDKN1B	SMAD4		ASB6	FBXO7
	CENPL	PAFAH1B1		ASB6	FEM1C
	CEP57	PAFAH1B1		ASB6	FBXO11
	CHEK1	MCM6		ASB6	FBXO21
	CHMP7	TSG101		ASB6	FBXO31
	CLASP1	STAG2		ASB6	RNF19B
	CLASP1	PAFAH1B1		ASB6	SIAH2
	CNOT4	PAIP1		ASB6	FBXL3
	CNOT4	TRIP12		ASB6	UBR4
	CNOT4	UBE2D2		ASB6	LONRF1
	CNOT4	EIF4B		ASB6	UBE4A
	COG1	TMED2		ASB6	TRIM11
	COG1	DCTN5		ASB6	UBE2D3
	COG1	GOLGB1		ASB6	HECTD1
	COMMD2	KLHL20		ASB6	UBE2H
	COMMD2	DCUN1D5		ASB6	UBA6
	COMMD2	FBXW11		ASB6	FBXW7
	COMMD2	COPS8		ASB6	SOCS5
	COMMD2	NAE1		ASB6	HERC1
	COMMD2	UBE2D2		ASB6	CUL2
	COMMD2	UBA52		ASB6	COPS2
	COMMD2	KLHL5		ASB6	ASB7
	COPS8	POLR2D		ASB7	FBXL12
	COQ2	TIMM23		ASB7	SNRPA1
	CRKL	PTPN11		ASB7	RNF138
	CRKL	MAPK9		ASB7	FEM1C
	CRKL	RAP1A		ASB7	UBA6
	CSTF1	POLR2D		ASB7	SIAH2
	CSTF1	SARNP		ASB7	FBXO21
	CSTF1	POLR2B		ASB7	LONRF1
	CTCF	SMC3		ASB7	FBXL3
	CTCF	POLR2B		ASB7	UBR4
	CTCF	SMAD4		ASB7	FBXO11
	CUL5	KLHL20		ASB7	CUL2
	CUL5	UBE3A		ASXL1	RPS27A
	CUL5	RNF4		ASXL1	PHC3
	DCAF15	TRPC4AP		ATF2	NR3C1
	DCAF5	TRPC4AP		ATF2	CREBBP
	DCTN5	TMED2		ATF2	EP300
	DCTN5	PAFAH1B1		ATF2	CRTC2
	DCUN1D2	FBXW11		ATF2	PHC3
	DCUN1D3	FBXO30		ATF2	GTF2B
	DCUN1D3	FBXW11		ATF2	KAT5
	DCUN1D5	FBXW11		ATF2	MAPK8
	DCUN1D5	UBE2D2		ATG12	RB1CC1
	DEGS1	TMEM30A		ATG12	ATG3
	DEGS1	TNFRSF1B		ATG12	ATG2A
	DEGS1	RAP1A		ATG12	SQSTM1
	DLD	SDHB		ATG2A	RB1CC1
	DR1	YEATS4		ATG2A	ATG3
	DRG1	RWDD1		ATG2A	ATG4D
	DUSP11	PAPOLG		ATG2A	ULK1
	EGLN1	PSMD6		ATG2A	ATG5
	EGLN1	UBE2D2		ATG2A	ATG9A
	EIF2S2	RPS15A		ATG3	RB1CC1
	EIF2S2	RPL10A		ATG3	MAP1LC3B
	EIF3D	PSMC2		ATG3	SQSTM1
	EIF3D	EIF4B		ATG3	ATG9A
	EIF3D	RPL3		ATG3	ATG4D
	EIF3E	UBA52		ATG3	ULK1
	EIF3E	RPL10A		ATG3	ATG5
	EIF3E	RPLP0		ATG4D	ULK1
	EIF3E	RPL3		ATG4D	ATG9A
	EIF3E	RPS5		ATG5	RB1CC1
	EIF4B	RPL3		ATG5	RPS6KB1
	ELOF1	POLR2D		ATG5	MAPK8
	ERLEC1	RNF185		ATG9A	RB1CC1
	ERLIN1	RNF185		ATG9A	ULK1
	FADD	MAP3K14		ATG9A	SQSTM1
	FADD	FAS		ATG9A	SH3GLB1
	FBXO30	KLHL20		ATP11B	RAP1B
	FBXO30	UBE3A		ATP11B	SYNGR1
	FBXO30	UBE2W		ATP11B	RAB5C
	FBXO30	RNF25		ATP11B	B4GALT1
	FBXO30	RNF115		ATP11B	SURF4
	FBXO30	ITCH		ATP11B	TOM1
	FBXO30	UBE2D2		B4GALT1	SYNGR1
	FBXO30	KLHL5		B4GALT1	RAB5C
	FBXO30	PJA2		B4GALT1	TOM1
	FBXO30	FBXW11		B9D2	DYNLL2
	FBXW11	KLHL20		B9D2	HAUS2
	FBXW11	UBE3A		B9D2	CSNK1D
	FBXW11	UBE2K		BAG3	DNAJB6
	FBXW11	WSB1		BAG3	HSPA9
	FBXW11	RNF4		BAG3	SQSTM1
	FBXW11	RNF220		BAG4	KRAS
	FBXW11	KBTBD7		BAG4	RIPK1
	FBXW11	RNF25		BAG4	HSPA13
	FBXW11	MAP3K14		BAG4	DCP1A
	FBXW11	PJA2		BAG4	PIK3R1
	FBXW11	MEX3C		BAG4	HSPA9
	FBXW11	KLHL9		BAG5	HSPA13
	FBXW11	UBA52		BAG5	HSPA9
	FBXW11	KLHL5		BCAS2	PHF5A
	FBXW11	TRIM32		BCAS2	SYF2
	FBXW11	RNF115		BCAS2	LSM8
	FBXW11	ITCH		BCAS2	SNRPA1
	FBXW11	UBE2W		BCAS2	WBP11
	FBXW11	TCEB1		BCAS2	DHX8
	FBXW11	TRIP12		BCAS2	DNAJC8
	FBXW11	UBE2D2		BCAS2	EIF4A3
	FBXW11	NAE1		BCAS2	TCERG1
	FBXW11	USP47		BCAS2	SLU7
	GATAD2B	PHF20L1		BCAS2	SNRNP200
	GFPT1	GNPDA2		BCAS2	SRRM1
	GFPT1	UAP1		BCAS2	FIP1L1
	GMNN	PSMA3		BCAS2	DHX9
	GRPEL2	HSPA4		BCAS2	CLP1
	GRPEL2	TIMM23		BCAS2	SMNDC1
	GTF2A2	TBPL1		BCAS2	BUD31
	GTF2A2	POLR2D		BCAS2	CRNKL1
	GTF2E1	INTS5		BCAS2	CWC15
	GTF2E1	ZNF143		BCCIP	KRR1
	GTF2E1	POLR2B		BCCIP	CCNT2
	GTF3C2	POLR3F		BCCIP	BRIX1
	GTF3C3	POLR3F		BCCIP	MAK16
	HAT1	PSMA3		BCCIP	TFB2M
	HSPA4	PSMC2		BCCIP	RPF1
	IDH3B	NDUFS2		BCL7B	BCL7C
	IDH3B	SDHB		BCL7B	SMARCD1
	IMP3	MRPL22		BIN3	MEPCE
	INTS12	POLR2D		BIRC2	PSMD5
	INTS12	POLR2K		BIRC2	RIPK1
	INTS2	INTS6		BIRC2	PSMD12
	INTS2	ZNF143		BIRC2	PSME4
	INTS6	ZNF143		BMS1	CEBPZ
	IP6K1	ITPKB		BMS1	IMP4
	IPO9	TNPO3		BMS1	RSL24D1
	ITCH	KLHL20		BMS1	NAF1
	ITCH	UBE3A		BMS1	UTP15
	ITCH	RNF25		BMS1	PINX1
	ITCH	PJA2		BMS1	CSNK1D
	ITCH	UBE2D2		BMS1	RIOK3
	ITCH	PSMC2		BMS1	GTPBP4
	ITCH	UBE2W		BMS1	HEATR1
	ITCH	PSMD6		BMS1	WDR74
	ITCH	KLHL5		BMS1	WBSCR22
	ITCH	RNF115		BMS1	DDX27
	ITCH	TCEB1		BMS1	DDX24
	IWS1	POLR2D		BMS1	NMD3
	IWS1	RTF1		BMS1	NGDN
	IWS1	POLR2B		BMS1	RRP12
	KBTBD7	KLHL20		BMS1	RIOK1
	KBTBD7	UBE3A		BNIP1	VAMP3
	KBTBD7	RNF25		BNIP2	SPAG9
	KBTBD7	UBE2D2		BNIP2	CDC42
	KCTD10	TNFAIP1		BRIX1	FBL
	KIF2A	PAFAH1B1		BRIX1	UTP18
	KLHL12	PSMD7		BRIX1	KRR1
	KLHL12	PSMB7		BRIX1	CEBPZ
	KLHL12	PSMD6		BRIX1	DDX55
	KLHL20	TRIM32		BRIX1	MPHOSPH10
	KLHL20	RNF220		BRIX1	GLTSCR2
	KLHL20	PJA2		BRIX1	IMP4
	KLHL20	KLHL5		BRIX1	RSL24D1
	KLHL20	RNF115		BRIX1	TSR1
	KLHL20	RNF25		BRIX1	UTP23
	KLHL20	TCEB1		BRIX1	ETF1
	KLHL20	UBE2W		BRIX1	RPL23A
	KLHL20	UBE2D2		BRIX1	TFB2M
	KLHL20	UBE3A		BRIX1	NGDN
	KLHL20	RNF4		BRIX1	WDR36
	KLHL5	UBE3A		BRIX1	NMD3
	KLHL5	RNF25		BRIX1	NOL10
	KLHL5	PJA2		BRIX1	DDX27
	KLHL5	UBE2D2		BRIX1	WDR74
	KLHL5	MEX3C		BRIX1	RRP15
	KLHL5	UBA52		BRIX1	GTPBP4
	KLHL5	UBE2W		BRIX1	RPF1
	KLHL5	RNF4		BRIX1	MAK16
	KLHL5	RNF115		BUD13	SNRNP200
	KLHL9	UBE3A		BUD31	PHF5A
	KLHL9	RNF25		BUD31	SYF2
	LMBRD1	MMADHC		BUD31	SNRPA1
	LRMP	MAGT1		BUD31	SNW1
	LSM10	RPP38		BUD31	DHX8
	MAGT1	TMEM30A		BUD31	SNIP1
	MALT1	PDPK1		BUD31	SLU7
	MAP1LC3A	PIK3R4		BUD31	SNRNP200
	MAP3K14	TANK		BUD31	SRRM1
	MAP3K14	PSMC2		BUD31	FIP1L1
	MAP3K14	PSMD6		BUD31	HNRNPA1
	MCM6	MCM9		BUD31	PCBP2
	MED1	MED28		BUD31	DHX9
	MED1	RORA		BUD31	SMNDC1
	MED1	ZNHIT3		BUD31	CLP1
	MED28	POLR2B		BUD31	CWC15
	MED28	MED7		C1orf35	RBM34
	MED7	POLR2D		C21orf2	MAEA
	MEX3C	UBE3A		C9orf78	SARS
	MEX3C	RNF25		CABLES2	TM9SF4
	MEX3C	PJA2		CACNA2D2	SESN3
	MEX3C	RNF115		CALCOCO2	RAB21
	MFAP1	SNRPB2		CALCOCO2	SQSTM1
	MFAP1	MFAP3		CALM1	PPP1CB
	MFAP1	RPP38		CANT1	DOCK2
	MFAP1	RBMX2		CANT1	YPEL5
	MIS12	STAG2		CASP9	TNFRSF10B
	MIS12	PAFAH1B1		CASP9	MAPK8
	MKLN1	PAFAH1B1		CASP9	PIK3R1
	MPP5	UBE3A		CASP9	PTBP2
	MRFAP1	MRFAP1L1		CBLB	FBXO21
	MRPL17	MRPS23		CBLB	FBXL3
	MRPL17	MRPL22		CBLB	CUL2
	MRPL18	MRPS23		CBLB	UBR4
	MRPL18	MRPS18A		CBLB	HERC1
	MRPL18	MRPL36		CBLB	FBXO11
	MRPL2	MRPL22		CBLB	FBXW7
	MRPL22	MRPL39		CBLB	UBE4A
	MRPL22	MRPS23		CBLB	UBA6
	MRPL22	MTRF1L		CBLB	PIK3R1
	MRPL22	MRPS18A		CBX6	KDM6B
	MRPL22	RPL10A		CBX6	MAPKAPK2
	MRPL22	MRPL50		CCAR1	SLU7
	MRPL22	RPLP0		CCAR1	SNRNP200
	MRPL22	RPS5		CCDC12	TCERG1
	MRPL36	MRPS23		CCDC130	SLU7
	MRPL36	MRPS18A		CCDC47	TCP11L1
	MRPL39	MRPS23		CCDC94	SNRPA1
	MRPS18A	MRPS23		CCDC94	DHX8
	MTOR	PRKAB1		CCDC94	SNRNP200
	MTOR	PIK3R4		CCDC94	XAB2
	NDE1	STAG2		CCNH	RRN3
	NDE1	PAFAH1B1		CCNH	PAF1
	NDUFS2	SDHB		CCNH	CDK7
	NPLOC4	SEL1L		CCNH	GNB5
	NSA2	ZNF622		CCNH	STAT5A
	NSA2	RPS5		CCNH	ZNF830
	PAFAH1B1	STAG2		CCNH	TCEB3
	PAFAH1B1	SMC3		CCNH	ELL
	PAIP1	PAIP2		CCNH	SUPT6H
	PIAS1	RNF4		CCNH	COPS2
	PIK3R4	PRKAB1		CCNH	TAF4B
	PJA2	UBE3A		CCNH	CTDP1
	PJA2	UBE2K		CCNH	RNMT
	PJA2	WSB1		CCNH	XAB2
	PJA2	RNF25		CCNH	CCNT2
	PJA2	RNF220		CCNH	GTF2B
	PJA2	RNF115		CCNH	SUPT5H
	PJA2	TRIM32		CCNH	CCNT1
	PJA2	RNF4		CCNT1	ELL2
	PJA2	UBE2G1		CCNT1	MEPCE
	PJA2	UBA52		CCNT1	SUPT6H
	PJA2	UBE2W		CCNT1	GTF2B
	PJA2	UBE2D2		CCNT1	ELL
	PNRC2	RPL10A		CCNT1	SUPT5H
	PNRC2	RPL3		CCNT2	ELL2
	PNRC2	UBA52		CCNT2	CDK7
	PNRC2	RPS5		CCNT2	RLF
	POLR1D	POLR2D		CCNT2	POU2F1
	POLR2B	POLR2D		CCNT2	TCEB3
	POLR2B	RPRD2		CCNT2	SUPT6H
	POLR2B	TIAL1		CCNT2	GTF2B
	POLR2B	TAF5		CCNT2	SUPT5H
	POLR2B	POLR3F		CCNY	CCNYL1
	POLR2B	TAF2		CCT2	FBXW7
	POLR2B	ZNF143		CCT2	HSPA9
	POLR2B	RTF1		CCT2	ETF1
	POLR2D	PQBP1		CCT2	FBXL3
	POLR2D	SNRPB2		CCT2	CCT6B
	POLR2D	YY1		CCT6B	USP11
	POLR2D	RTF1		CCT6B	PDCL
	POLR2D	ZC3H8		CCT6B	GNB5
	POLR2D	TAF5		CCT6B	STAT3
	POLR2D	TAF9B		CCT6B	FBXW7
	POLR2D	TCEB1		CCT6B	CCT8
	POLR2D	TAF10		CCT6B	KPNA4
	POLR2D	TAF2		CCT6B	FBXL3
	POLR2D	RAN		CCT8	FBXW7
	POLR2D	TIAL1		CCT8	HSPA9
	POLR2D	POLR2K		CCT8	ETF1
	POP4	RPP38		CCT8	KPNA4
	PPP2CB	PSMD10		CD44	SLC9A1
	PPP2CB	SHOC2		CD44	STAT3
	PSMA3	PSMD10		CD44	FYN
	PSMA3	PSMC2		CD44	CDC42
	PSMA3	PSMD6		CD44	CXCR4
	PSMB1	PSMD10		CD44	TNF
	PSMB1	PSMC2		CD55	DCTN6
	PSMB1	PSMD6		CD55	DYNC1LI2
	PSMB7	TCEB1		CD55	SPTBN1
	PSMB7	PSMD6		CD55	PIGA
	PSMC2	SPOPL		CD55	DYNLL2
	PSMC2	RPL3		CD55	DCTN4
	PSMC2	SMC3		CD55	COPA
	PSMC2	RPL10A		CDC40	PHF5A
	PSMC2	UBA52		CDC40	HNRNPL
	PSMC2	RPS5		CDC40	NUP155
	PSMC2	TCEB1		CDC40	SYF2
	PSMC2	PSMD6		CDC40	DHX35
	PSMC3	PSMD10		CDC40	SNRPA1
	PSMC3	UBLCP1		CDC40	WBP11
	PSMD10	PSMD6		CDC40	PPWD1
	PSMD10	PSMD14		CDC40	SNW1
	PSMD6	SPOPL		CDC40	THOC1
	PSMD6	UBLCP1		CDC40	DHX8
	PSMD6	TNFRSF1B		CDC40	DNAJC8
	PSMD6	UBA52		CDC40	NUP54
	PSMD6	TCEB1		CDC40	SNIP1
	PTPN11	SHOC2		CDC40	TCERG1
	PTPRJ	TMEM30A		CDC40	SLU7
	RAB11A	RAB2A		CDC40	SNRNP200
	RAB12	RAB2A		CDC40	SRRM1
	RAB2A	RAB2B		CDC40	DHX15
	RAB7A	VAMP7		CDC40	FIP1L1
	RAB7A	RNF115		CDC40	XAB2
	RAB7A	RAP1A		CDC40	PCBP2
	RAP1A	TMEM30A		CDC40	DHX9
	RAP1A	SNAP23		CDC40	CLP1
	RAP1A	TNFRSF1B		CDC40	NUP153
	RIOK2	RPP38		CDC40	POLDIP3
	RIOK2	RPS5		CDC40	WBP4
	RNF115	UBE3A		CDC40	RAE1
	RNF115	RNF25		CDC40	CWC15
	RNF115	TAX1BP1		CDC42	RPS6KB1
	RNF115	UBE2D2		CDC42	DOCK2
	RNF115	UBA52		CDC42	DYNC1LI2
	RNF115	UBE2W		CDC42	MAPK6
	RNF115	RNF4		CDC42	SPAG9
	RNF115	TCEB1		CDC42	GNA12
	RNF220	UBE3A		CDC42	RHOG
	RNF220	RNF25		CDC42	MAPKAPK2
	RNF220	UBE2D2		CDC42	PPP1CB
	RNF25	UBE3A		CDC42	MAPK8
	RNF25	UBE2K		CDC42	ROCK1
	RNF25	WSB1		CDC42	CSNK1A1
	RNF25	TRIM32		CDC42	DYNLL2
	RNF25	RNF34		CDC42	PLEKHG2
	RNF25	UBA52		CDK7	ELL2
	RNF25	TCEB1		CDK7	POU2F1
	RNF25	TRIP12		CDK7	COPS2
	RNF25	UBE2V2		CDK7	TCEB3
	RNF25	UBE2G1		CDK7	USP7
	RNF25	RNF4		CDK7	EP300
	RNF25	UBE2W		CDK7	XAB2
	RNF25	UBE2D2		CDK7	SUPT6H
	RNF4	UBE3A		CDK7	RNMT
	RNF4	UBE2D2		CDK7	GTF2B
	RNF4	UBE2W		CDS2	LPIN1
	RPL10A	TRAM1		CEBPZ	UTP18
	RPL10A	RPS15A		CEBPZ	KRR1
	RPL10A	RPL3		CEBPZ	DHX15
	RPL10A	RPLP0		CEBPZ	GNL1
	RPL10A	RPS5		CEBPZ	IMP4
	RPL3	TRAM1		CEBPZ	RRP15
	RPL3	SSR2		CEBPZ	UTP15
	RPL3	RPLP0		CEBPZ	NGDN
	RPL3	UBA52		CEBPZ	UTP23
	RPL3	RPS5		CEBPZ	RPF1
	RPLP0	RPS5		CEBPZ	SURF6
	RPP38	RPS5		CEBPZ	GNL3
	RPS5	TRAM1		CEBPZ	NAT10
	RPS5	SSR2		CEBPZ	WDR36
	RPS5	RSL1D1		CEBPZ	GLTSCR2
	RTF1	UBA52		CEBPZ	WDR74
	RTF1	TCEB1		CEBPZ	RSL24D1
	SDHB	SDHD		CEBPZ	DDX54
	SEPHS2	SEPSECS		CEBPZ	TSR1
	SH3RF1	UBE2W		CEBPZ	MAK16
	SLC30A7	SLC30A9		CEBPZ	DDX24
	SMAD4	ZFYVE16		CEBPZ	DDX27
	SMAD4	UBA52		CEBPZ	HEATR1
	SMAD4	TGIF2		CEBPZ	DDX55
	SMAD4	TGFBRAP1		CEBPZ	NOL10
	SMC3	STAG2		CEBPZ	NMD3
	SNRPB2	SNRPG		CEBPZ	RBM34
	SSR2	TRAM1		CEBPZ	WDR75
	TADA1	TAF5		CEBPZ	MPHOSPH10
	TAF2	TBPL1		CEBPZ	GNL2
	TCEB1	UBE3A		CEBPZ	RRP12
	TCEB1	UBE2D2		CEBPZ	NOP2
	TGFBRAP1	VPS33B		CEBPZ	GTPBP4
	TIMM23	UQCRFS1		CEP135	TUBGCP5
	TIMM23	TOMM40		CEP135	NEDD1
	TRAM1	UBA52		CHCHD2	HSPA9
	TRIM32	UBE3A		CHD1	PAF1
	TRIM32	UBE2D2		CHD1	SUPT6H
	TRIP12	UBE3A		CHD1	MORF4L1
	TRIP12	UBE2K		CHD1	TNRC6C
	TRIP12	UBE2W		CHD1	TNRC6A
	TRIP12	UBE2D2		CHD1	SUPT5H
	TSG101	VPS25		CHD8	EP300
	UBA52	UBE3A		CHD8	TCERG1
	UBE2D2	UBE3A		CHD8	WDR5
	UBE2D2	UBE2K		CHD8	MAX
	UBE2D2	UBR5		CHD8	PHF20
	UBE2D2	UBE2W		CHD8	DYRK1A
	UBE2K	UBE3A		CHD8	TAF1
	UBE2K	UBE2W		CHMP1A	VPS4A
	UBE2W	UBE3A		CHMP1B	VPS4B
	UBE3A	WSB1		CHMP1B	CHMP2B
	UBE3A	UBR1		CHMP1B	VPS37B
	VPS33B	VPS39		CHMP1B	UBAP1
	ZKSCAN4	ZNF174		CHMP2B	SQSTM1
	ZNF174	ZNF24		CHMP2B	MAP1LC3B
	ZNF211	ZNF416		CHMP2B	UBAP1
	ZNF24	ZSCAN16		CHRAC1	NFYA
				CHRAC1	MAD2L2
				CHRAC1	POLE3
				CIB1	CRY2
				CIR1	RBPJ
				CITED2	CREBBP
				CLASP2	DYNC1LI2
				CLASP2	RANGAP1
				CLASP2	DYNLL2
				CLIP1	DCTN6
				CLIP1	DYNC1LI2
				CLIP1	RANGAP1
				CLIP1	DYNLL2
				CLK1	PPIG
				CLK1	CLK4
				CLK1	SF3B1
				CLK1	RBM23
				CLP1	PHF5A
				CLP1	HNRNPL
				CLP1	SYF2
				CLP1	FYTTD1
				CLP1	LSM8
				CLP1	SNRPA1
				CLP1	WBP11
				CLP1	SNW1
				CLP1	THOC1
				CLP1	DNAJC8
				CLP1	EIF4A3
				CLP1	U2AF1L4
				CLP1	SLU7
				CLP1	USP39
				CLP1	SNRNP200
				CLP1	PRPF31
				CLP1	SRRM1
				CLP1	SF3B1
				CLP1	DHX15
				CLP1	FIP1L1
				CLP1	YTHDC1
				CLP1	HNRNPA1
				CLP1	XAB2
				CLP1	PCBP2
				CLP1	DHX9
				CLP1	SMNDC1
				CLP1	YBX1
				CLP1	PRPF4
				CLP1	WBP4
				CLP1	HNRNPUL1
				CLP1	CWC22
				CLP1	POLDIP3
				CLP1	SNRPB
				CLP1	CWC15
				CLP1	SRRT
				CLP1	RNPS1
				CNBP	PCBP2
				CNBP	GTPBP4
				CNOT2	TNRC6C
				CNOT2	DDX6
				CNOT2	PABPC1
				CNOT2	CNOT6L
				CNOT2	CNOT8
				CNOT6L	PABPC1
				CNOT6L	DDX6
				CNOT6L	CNOT8
				CNOT8	PDE12
				CNOT8	THUMPD1
				CNOT8	DDX6
				COMMD5	FBXL12
				COMMD5	FBXW7
				COMMD5	SOCS5
				COMMD5	FBXO21
				COMMD5	FBXL3
				COMMD5	DDA1
				COMMD5	FBXO11
				COMMD5	CUL2
				COPA	DCTN6
				COPA	GOSR1
				COPA	COPB1
				COPA	RINT1
				COPA	DYNC1LI2
				COPA	SEC23A
				COPA	NAPG
				COPA	SF3B1
				COPA	SPTBN1
				COPA	GOLGA2
				COPA	KIF3B
				COPA	GGA3
				COPA	DCTN4
				COPA	SURF4
				COPA	DYNLL2
				COPA	SAR1A
				COPA	SEC24B
				COPB1	DCTN6
				COPB1	SAR1A
				COPB1	SEC24B
				COPB1	KPNA4
				COPB1	DYNC1LI2
				COPB1	UBR4
				COPB1	DYNLL2
				COPB1	RAB14
				COPB1	DCTN4
				COPB1	SEC23A
				COPB1	GOLGA2
				COPS2	FBXL12
				COPS2	FBXO7
				COPS2	FEM1C
				COPS2	FBXW7
				COPS2	INO80D
				COPS2	FBXO21
				COPS2	SOCS5
				COPS2	FBXL3
				COPS2	FBXO11
				COPS2	PSMD12
				COPS2	DDA1
				COPS2	CUL2
				COX4I1	PMPCB
				COX4I1	NDUFS3
				COX4I1	TOMM20
				COX4I1	UQCRB
				CPD	RAB5C
				CREBBP	NFKB1
				CREBBP	NR3C1
				CREBBP	MED10
				CREBBP	MED4
				CREBBP	TGS1
				CREBBP	SNW1
				CREBBP	KAT5
				CREBBP	MED9
				CREBBP	PLIN2
				CREBBP	TNRC6A
				CREBBP	MED6
				CREBBP	HMGCS1
				CREBBP	MED26
				CREBBP	MAX
				CREBBP	RUNX3
				CREBBP	MED23
				CREBBP	SMARCD1
				CREBBP	JMY
				CREBBP	TNF
				CREBBP	CRTC2
				CREBBP	RBPJ
				CREBBP	WDR5
				CREBBP	SNIP1
				CREBBP	KDM6A
				CREBBP	PPARD
				CREBBP	GTF2B
				CREBBP	STAT5A
				CREBBP	STAT3
				CREBBP	NCOR1
				CREBBP	EPAS1
				CREBBP	FOXO1
				CREBBP	FOXO3
				CREBBP	EP300
				CRNKL1	SYF2
				CRNKL1	SNIP1
				CRNKL1	SLU7
				CRNKL1	SRRM1
				CRNKL1	HNRNPA1
				CRNKL1	SMNDC1
				CRTC2	EP300
				CRTC2	PRKAA1
				CRTC2	SIK3
				CRY1	NR1D2
				CRY1	RPS27A
				CRY1	PPP1CB
				CRY1	FBXL3
				CRY1	CSNK1D
				CRY1	CRY2
				CRY1	PER2
				CRY2	PER2
				CRY2	RPS27A
				CRY2	NR1D2
				CRY2	CSNK1D
				CRY2	FBXL3
				CRY2	HSF2
				CRY2	PPP1CB
				CSDE1	MSL2
				CSDE1	PABPC1
				CSDE1	DHX9
				CSDE1	STRAP
				CSE1L	NUP155
				CSE1L	XPO4
				CSE1L	XPO6
				CSE1L	RANGAP1
				CSE1L	KPNA6
				CSE1L	KPNA4
				CSNK1A1	PSMD5
				CSNK1A1	PSMD11
				CSNK1A1	PSMD12
				CSNK1A1	FRAT1
				CSNK1A1	FOXO1
				CSNK1A1	PSME4
				CSNK1D	UTP18
				CSNK1D	MPHOSPH10
				CSNK1D	TUBA4A
				CSNK1D	RPS16
				CSNK1D	NOL11
				CSNK1D	PER2
				CSNK1D	IMP4
				CSNK1D	HAUS2
				CSNK1D	SEC22C
				CSNK1D	RPS27A
				CSNK1D	RPS3
				CSNK1D	RPS23
				CSNK1D	UTP15
				CSNK1D	TSR1
				CSNK1D	RPS9
				CSNK1D	SEC23A
				CSNK1D	IQCB1
				CSNK1D	WDR75
				CSNK1D	TUBGCP5
				CSNK1D	FOXO1
				CSNK1D	RPS25
				CSNK1D	RPS29
				CSNK1D	RPS14
				CSNK1D	WDR36
				CSNK1D	FAU
				CSNK1D	HEATR1
				CSNK1D	GOLGA2
				CSNK1D	RPS28
				CSNK1D	RPS21
				CSNK1D	NEDD1
				CSNK1D	RIOK3
				CSNK1D	PCM1
				CSNK1D	WBSCR22
				CSNK1D	TUBGCP2
				CSNK1D	YWHAZ
				CSNK1D	RIOK1
				CSNK1D	PPP1CB
				CSNK1D	MAPRE1
				CSNK1D	SEC24B
				CSNK1D	RAB1A
				CSNK1D	FBXL3
				CSNK1D	CTNNB1
				CTDP1	PAF1
				CTDP1	ELL
				CTDP1	SUPT6H
				CTDP1	MASTL
				CTDP1	TCEB3
				CTDP1	SUPT5H
				CTNNB1	SPAG9
				CTNNB1	PSME4
				CTNNB1	MAPK8
				CUL2	PSMD5
				CUL2	FBXL12
				CUL2	RNF138
				CUL2	PSMD11
				CUL2	EPAS1
				CUL2	UBE2B
				CUL2	FBXO7
				CUL2	RPS27A
				CUL2	RNF7
				CUL2	FEM1C
				CUL2	FBXW7
				CUL2	TRIM11
				CUL2	SOCS5
				CUL2	FBXO31
				CUL2	UBA6
				CUL2	RBBP6
				CUL2	SIAH2
				CUL2	FBXO21
				CUL2	FBXL3
				CUL2	UBE2H
				CUL2	TRIM4
				CUL2	PSMD12
				CUL2	UBA5
				CUL2	SIAH1
				CUL2	UBE2D3
				CUL2	RNF19B
				CUL2	UBR4
				CUL2	LONRF1
				CUL2	HECTD1
				CUL2	PSME4
				CUL2	FBXO11
				CUL2	UBE4A
				CUL2	HERC1
				CUL2	RNF19A
				CWC15	PHF5A
				CWC15	HNRNPL
				CWC15	SYF2
				CWC15	LSM8
				CWC15	DHX35
				CWC15	SNRPA1
				CWC15	WBP11
				CWC15	PPWD1
				CWC15	SNW1
				CWC15	DHX8
				CWC15	DNAJC8
				CWC15	SNIP1
				CWC15	TCERG1
				CWC15	SLU7
				CWC15	SNRNP200
				CWC15	SRRM1
				CWC15	DHX15
				CWC15	FIP1L1
				CWC15	XAB2
				CWC15	DHX9
				CWC15	PRPF18
				CWC15	WBP4
				CWC22	PHF5A
				CWC22	SYF2
				CWC22	DHX35
				CWC22	SNRPA1
				CWC22	WBP11
				CWC22	SNW1
				CWC22	DHX8
				CWC22	SNIP1
				CWC22	SLU7
				CWC22	SNRNP200
				CWC22	SRRM1
				CWC22	SF3B1
				CWC22	DHX15
				CWC22	XAB2
				CWC22	DHX9
				CWC22	WBP4
				CWC22	HNRNPUL1
				CWF19L1	SYF2
				CWF19L1	DBR1
				CWF19L1	ZNF830
				CXCR4	STAT3
				CXCR4	PXN
				CXCR4	CXCR5
				CXCR4	SSH1
				CXCR4	STAT5A
				CXCR4	GPR183
				CXCR4	GRK5
				CXCR4	PIK3R1
				CXCR5	TNFRSF13C
				CXCR5	GPR183
				CYBA	UBR4
				CYBA	TOM1
				CYLD	RIPK1
				CYLD	SQSTM1
				CYTH1	TRIM23
				DCP1A	RPS16
				DCP1A	EP300
				DCP1A	EIF4A3
				DCP1A	RPS27A
				DCP1A	RPS23
				DCP1A	PABPC1
				DCP1A	PPP2R2A
				DCP1A	RPL7
				DCP1A	RPL36AL
				DCP1A	RPL22
				DCP1A	EDC4
				DCP1A	ETF1
				DCP1A	DIS3
				DCP1A	EXOSC9
				DCP1A	RPL34
				DCP1A	TNRC6A
				DCP1A	RPS29
				DCP1A	RPL14
				DCP1A	KIAA0430
				DCP1A	RPS14
				DCP1A	GSPT1
				DCP1A	PPP2CA
				DCP1A	RPL29
				DCP1A	RPL35A
				DCP1A	RPS25
				DCP1A	FAU
				DCP1A	LSM14A
				DCP1A	RPL18
				DCP1A	RNPS1
				DCP1A	RPL36
				DCP1A	ZFP36
				DCP1A	UPF1
				DCP1A	DDX6
				DCTN4	DCTN6
				DCTN4	GOSR1
				DCTN4	NR3C1
				DCTN4	DYNC1LI2
				DCTN4	SPTBN1
				DCTN4	DYNLT1
				DCTN4	KIF3B
				DCTN4	RAB1A
				DCTN4	GOLGA2
				DCTN4	RAB18
				DCTN4	DYNLL2
				DCTN6	GOLGA2
				DCTN6	NR3C1
				DCTN6	KIF3B
				DCTN6	RAB3GAP1
				DCTN6	SPTBN1
				DCTN6	RAB18
				DCTN6	RAB1A
				DCTN6	GOSR1
				DCTN6	DYNLL2
				DCTN6	DYNC1LI2
				DDA1	RBBP5
				DDA1	WDR5
				DDIT3	PPP1R15A
				DDIT3	TNFRSF10B
				DDIT3	JUNB
				DDIT3	EIF2AK3
				DDX21	DHX8
				DDX21	SF3B1
				DDX21	RPF1
				DDX21	DHX9
				DDX21	GTPBP4
				DDX21	GNL3
				DDX24	YTHDC2
				DDX24	DDX55
				DDX24	NAT10
				DDX24	IMP4
				DDX24	RSL24D1
				DDX24	NSUN2
				DDX24	UTP23
				DDX24	WDR75
				DDX24	PINX1
				DDX24	DHX15
				DDX24	GTPBP4
				DDX24	TFB2M
				DDX24	HEATR1
				DDX24	SURF6
				DDX24	GNL2
				DDX24	GNL1
				DDX24	NOL10
				DDX24	NOP2
				DDX24	NGDN
				DDX24	RBM34
				DDX24	DHX30
				DDX24	NMD3
				DDX24	NSUN4
				DDX24	WDR36
				DDX24	WDR74
				DDX24	RRP12
				DDX24	DDX27
				DDX27	YTHDC2
				DDX27	RBM28
				DDX27	UTP18
				DDX27	KRR1
				DDX27	DDX55
				DDX27	MPHOSPH10
				DDX27	GLTSCR2
				DDX27	NAT10
				DDX27	IMP4
				DDX27	RSL24D1
				DDX27	NSUN2
				DDX27	NAF1
				DDX27	UTP15
				DDX27	TSR1
				DDX27	UTP23
				DDX27	WDR75
				DDX27	PINX1
				DDX27	SLC25A36
				DDX27	DDX54
				DDX27	DHX15
				DDX27	MAK16
				DDX27	GTPBP4
				DDX27	TFB2M
				DDX27	HEATR1
				DDX27	RRP15
				DDX27	RPF1
				DDX27	SURF6
				DDX27	GNL2
				DDX27	GNL1
				DDX27	NOL10
				DDX27	NOP2
				DDX27	NGDN
				DDX27	RBM34
				DDX27	GNL3
				DDX27	NMD3
				DDX27	NSUN4
				DDX27	WDR36
				DDX27	WDR74
				DDX27	RRP12
				DDX3X	SNRPA1
				DDX3X	GTPBP4
				DDX3X	DHX9
				DDX54	UTP15
				DDX54	WDR74
				DDX54	NGDN
				DDX54	GTPBP4
				DDX55	SURF6
				DDX55	DHX15
				DDX55	WDR74
				DDX55	NOL10
				DDX55	IMP4
				DDX55	NGDN
				DDX55	NOP2
				DDX55	GTPBP4
				DDX6	YTHDC2
				DDX6	PPWD1
				DDX6	PABPC1
				DDX6	TNRC6C
				DDX6	EDC4
				DDX6	TNRC6A
				DDX6	LSM14A
				DDX6	UPF1
				DERL2	UBE2J1
				DERL2	POR
				DERL2	RTN4
				DERL2	RPS27A
				DERL2	RNF103
				DERL2	FAF2
				DHCR7	HMGCS1
				DHCR7	IDI1
				DHCR7	SOAT1
				DHX15	PHF5A
				DHX15	KRR1
				DHX15	SYF2
				DHX15	LSM8
				DHX15	NOL11
				DHX15	SNRPA1
				DHX15	IMP4
				DHX15	RSL24D1
				DHX15	WBP11
				DHX15	PPWD1
				DHX15	SNW1
				DHX15	NSUN2
				DHX15	SLU7
				DHX15	USP39
				DHX15	PABPC1
				DHX15	WDR75
				DHX15	SNRNP200
				DHX15	PINX1
				DHX15	SRRM1
				DHX15	SF3B1
				DHX15	MATR3
				DHX15	ILF3
				DHX15	RBM34
				DHX15	NMD3
				DHX15	NOP2
				DHX15	HNRNPUL1
				DHX15	PCBP2
				DHX15	NOL10
				DHX15	FIP1L1
				DHX15	HEATR1
				DHX15	GTPBP4
				DHX15	SMNDC1
				DHX15	WBP4
				DHX15	WDR36
				DHX15	DHX9
				DHX15	HNRNPA1
				DHX15	XAB2
				DHX33	SNRNP200
				DHX33	GTPBP4
				DHX35	SYF2
				DHX35	SNRPA1
				DHX35	XAB2
				DHX35	SNW1
				DHX35	SLU7
				DHX35	SNRNP200
				DHX36	DHX9
				DHX8	RBM22
				DHX8	PHF5A
				DHX8	SYF2
				DHX8	SNRPA1
				DHX8	SNW1
				DHX8	PRPF31
				DHX8	SAP30BP
				DHX8	SNIP1
				DHX8	SF3B1
				DHX8	EIF4A3
				DHX8	SNRNP200
				DHX8	SNRPB
				DHX8	SLU7
				DHX8	EFTUD2
				DHX8	XAB2
				DHX9	RBM22
				DHX9	PHF5A
				DHX9	HNRNPL
				DHX9	NUFIP2
				DHX9	NFKB1
				DHX9	SYF2
				DHX9	LSM8
				DHX9	SNRPA1
				DHX9	WBP11
				DHX9	SNW1
				DHX9	EIF4A3
				DHX9	PABPC3
				DHX9	U2AF1L4
				DHX9	SLU7
				DHX9	WRN
				DHX9	MSL2
				DHX9	USP39
				DHX9	PABPC1
				DHX9	SNRNP200
				DHX9	PRPF31
				DHX9	SRRM1
				DHX9	SF3B1
				DHX9	FIP1L1
				DHX9	HNRNPA1
				DHX9	XAB2
				DHX9	PCBP2
				DHX9	MATR3
				DHX9	ILF2
				DHX9	WBP4
				DHX9	RPL18
				DHX9	RPL36
				DHX9	SMNDC1
				DHX9	NFKB2
				DHX9	RPS29
				DHX9	ILF3
				DHX9	HNRNPUL1
				DHX9	TNRC6A
				DHX9	RNPS1
				DHX9	PUF60
				DHX9	PRPF4
				DHX9	SNRPB
				DHX9	YBX1
				DHX9	EFTUD2
				DHX9	SRRT
				DIS3	GTPBP1
				DIS3	SUPV3L1
				DIS3	RPL23A
				DIS3	RPL18
				DNAJB1	MAPKAPK5
				DNAJB1	HSPA13
				DNAJB1	HSPA9
				DNAJB12	HSPA9
				DNAJB6	GRPEL1
				DNAJB6	HSPA9
				DNAJB9	HSPA13
				DNAJB9	HSPA5
				DNAJC3	HSPA9
				DNAJC3	EIF2AK3
				DNAJC8	PHF5A
				DNAJC8	SYF2
				DNAJC8	SNRPA1
				DNAJC8	SLU7
				DNAJC8	SRRM1
				DPM1	PIGL
				DPM1	PIGA
				DUSP12	RSL24D1
				DUSP12	MAPK8
				DUSP12	NMD3
				DUSP2	MAPK8
				DYNC1LI2	GOSR1
				DYNC1LI2	NUP107
				DYNC1LI2	NR3C1
				DYNC1LI2	VPS4A
				DYNC1LI2	PLEKHM2
				DYNC1LI2	RAB1A
				DYNC1LI2	RANGAP1
				DYNC1LI2	PDS5B
				DYNC1LI2	RAB3GAP1
				DYNC1LI2	SPTBN1
				DYNC1LI2	PPP2CA
				DYNC1LI2	PPP2R5C
				DYNC1LI2	PPP2R5A
				DYNC1LI2	KIF3B
				DYNC1LI2	GOLGA2
				DYNC1LI2	MAPRE1
				DYNC1LI2	DYNLL2
				DYNC1LI2	DYNLT1
				DYNC1LI2	DYNLT3
				DYNLL2	RB1CC1
				DYNLL2	PPP2R5B
				DYNLL2	GOSR1
				DYNLL2	NUP107
				DYNLL2	NR3C1
				DYNLL2	PPP2R5A
				DYNLL2	IFT57
				DYNLL2	PDS5B
				DYNLL2	ULK1
				DYNLL2	NDEL1
				DYNLL2	PRKAA1
				DYNLL2	SPTBN1
				DYNLL2	DYNLT1
				DYNLL2	HSP90AB1
				DYNLL2	MAPRE1
				DYNLL2	NUP160
				DYNLL2	DYNLT3
				DYNLL2	STRN4
				DYNLL2	MAPK8
				DYNLL2	RAB1A
				DYNLL2	RANGAP1
				DYNLL2	RAB3GAP1
				DYNLL2	PPP2R5C
				DYNLL2	GOLGA2
				DYNLL2	PPP2CA
				DYNLL2	RAB18
				DYRK1A	FAM53C
				DYRK1A	SF3B1
				DYRK1A	FOXO1
				DYRK1A	SYNJ1
				EDC4	TNRC6A
				EDC4	LSM14A
				EDC4	UPF1
				EEF1D	RPS16
				EEF1D	RPL8
				EEF1D	RPS9
				EEF1D	RPS29
				EEF1D	RPL14
				EEF1D	RPS14
				EEF1D	RPS28
				EFNB1	SYNJ1
				EFTUD2	YTHDC2
				EFTUD2	SNW1
				EFTUD2	SNIP1
				EFTUD2	TCERG1
				EFTUD2	SNRNP200
				EFTUD2	PRPF4
				EFTUD2	UBR4
				EIF1	EIF5
				EIF1	EIF1B
				EIF1	MRPS7
				EIF1	RPS16
				EIF1	RPS27A
				EIF1	RPS9
				EIF1	EIF3A
				EIF1	RPS29
				EIF1	RPS14
				EIF1	EIF3H
				EIF1B	EIF5
				EIF1B	EIF3H
				EIF1B	FAU
				EIF2A	EIF3A
				EIF2AK3	PPP1R15A
				EIF2AK3	PPP1CB
				EIF2AK3	HSPA5
				EIF3A	RPS6KB1
				EIF3A	RPS16
				EIF3A	RPS27A
				EIF3A	PABPC1
				EIF3A	RPL7
				EIF3A	ETF1
				EIF3A	GTPBP4
				EIF3A	GSPT1
				EIF3A	PTBP2
				EIF3A	RPL35A
				EIF3A	RPS29
				EIF3A	RPS14
				EIF3A	EIF3L
				EIF3F	RPS6KB1
				EIF3F	RPS3
				EIF3F	RPS23
				EIF3F	RPL15
				EIF3F	RPS21
				EIF3F	RPL22
				EIF3F	PSMD12
				EIF3F	RPS29
				EIF3F	RPS14
				EIF3F	EIF3H
				EIF3F	RPL36
				EIF3F	RPS28
				EIF3F	RPL18
				EIF3H	RPS16
				EIF3H	RPS27A
				EIF3H	RPS23
				EIF3H	RPL7
				EIF3H	RPS21
				EIF3H	RPL22
				EIF3H	RPL34
				EIF3H	RPS29
				EIF3H	RPS14
				EIF3H	RPL31
				EIF3H	RPL18
				EIF3H	RPS28
				EIF3H	EIF3L
				EIF3L	RPS27A
				EIF3L	RPS23
				EIF3L	RPS9
				EIF3L	PABPC1
				EIF3L	RPL7
				EIF3L	RPL22
				EIF3L	RPS29
				EIF3L	RPS14
				EIF3L	RPS28
				EIF4A3	NXT1
				EIF4A3	WDR74
				EIF4A3	RRP12
				EIF4A3	GTPBP4
				EIF4A3	TSR1
				EIF4A3	GSPT1
				EIF4A3	ETF1
				EIF4A3	RAE1
				EIF4A3	NXF1
				EIF4A3	POLDIP3
				EIF4A3	SNRNP200
				EIF4A3	RNPS1
				ELL	SNAPC1
				ELL	PAF1
				ELL	ELL2
				ELL	SRRT
				ELL	XAB2
				ELL	SUPT6H
				ELL	TCEB3
				ELL	GTF2B
				ELL	SUPT5H
				ELL2	SNAPC1
				ELL2	POU2F1
				ELL2	GTF2B
				ELL2	SUPT5H
				ELP2	WDR36
				EP300	NR3C1
				EP300	SNW1
				EP300	GTF2B
				EP300	EP400
				EP300	MED9
				EP300	TNRC6A
				EP300	MED6
				EP300	POU2F1
				EP300	MED26
				EP300	MED23
				EP300	XAB2
				EP300	MAX
				EP300	RUNX3
				EP300	SNIP1
				EP300	JMY
				EP300	MAPK8
				EP300	FOXO1
				EP300	NCOR1
				EP300	KAT5
				EP400	MSL2
				EP400	KAT5
				EP400	WDR5
				EP400	MBIP
				EP400	MORF4L2
				EPAS1	PSMD5
				EPAS1	NR3C1
				EPAS1	PSME4
				EPAS1	PSMD12
				EPOR	MAPK8
				EPOR	IRS2
				EPOR	SHC1
				EPOR	STAT5A
				ERGIC1	SURF4
				ERICH1	PNPLA8
				ESCO1	SMC4
				ETF1	MRPS7
				ETF1	RPS16
				ETF1	RPL35
				ETF1	RSL24D1
				ETF1	RPL8
				ETF1	RPS27A
				ETF1	RPS3
				ETF1	RPS9
				ETF1	RPL15
				ETF1	PABPC1
				ETF1	PPP2R2A
				ETF1	RPL7
				ETF1	RPS21
				ETF1	RPL22
				ETF1	MAK16
				ETF1	GTPBP4
				ETF1	RNPS1
				ETF1	PPP2CA
				ETF1	RPL36
				ETF1	RPL29
				ETF1	FAU
				ETF1	RPS29
				ETF1	RPL18
				ETF1	RPL35A
				ETF1	RPL14
				ETF1	UPF1
				ETF1	RPS28
				ETF1	RPL23A
				ETF1	RPS14
				ETF1	GSPT1
				EXOSC2	SUPV3L1
				EXOSC2	WDR36
				EXOSC9	IMP4
				EXOSC9	UTP15
				EXOSC9	SUPV3L1
				EXOSC9	HEATR1
				FAF2	SDCBP
				FAF2	UBXN4
				FAF2	UBXN1
				FAM91A1	TBC1D23
				FASLG	MAPK8
				FASLG	PIK3R1
				FASLG	FOXO1
				FAU	RABGEF1
				FBL	RPL23A
				FBL	RPL18
				FBL	GLTSCR2
				FBL	RPS21
				FBL	RPS29
				FBL	RPL15
				FBL	RPS27A
				FBL	RPS28
				FBL	RPS3
				FBL	RPS23
				FBL	RPS14
				FBXL12	SOCS5
				FBXL12	UBE2Q2
				FBXL12	FEM1C
				FBXL12	HERC1
				FBXL12	SIAH1
				FBXL12	MYLIP
				FBXL12	RNF19B
				FBXL12	HECTD1
				FBXL12	UBR4
				FBXL12	LONRF1
				FBXL12	FBXO21
				FBXL12	FBXO11
				FBXL12	FBXL3
				FBXL12	UBE2B
				FBXL12	FBXO7
				FBXL12	FBXW7
				FBXL12	RNF138
				FBXL12	UBE2D3
				FBXL3	PER2
				FBXL3	RNF138
				FBXL3	UBE2B
				FBXL3	FBXO7
				FBXL3	UBE2Q2
				FBXL3	RPS27A
				FBXL3	FEM1C
				FBXL3	FBXW7
				FBXL3	SOCS5
				FBXL3	FBXO31
				FBXL3	UBA6
				FBXL3	UBE2N
				FBXL3	FBXO21
				FBXL3	HERC1
				FBXL3	HECTD1
				FBXL3	LONRF1
				FBXL3	UBR4
				FBXL3	UBE4A
				FBXL3	UBE2D3
				FBXL3	FBXO11
				FBXO11	RNF138
				FBXO11	UBE2B
				FBXO11	FBXO7
				FBXO11	UBE2Q2
				FBXO11	RPS27A
				FBXO11	RNF7
				FBXO11	FEM1C
				FBXO11	FBXW7
				FBXO11	TRIM11
				FBXO11	SOCS5
				FBXO11	FBXO31
				FBXO11	UBA6
				FBXO11	UBE2N
				FBXO11	RBBP6
				FBXO11	SIAH2
				FBXO11	FBXO21
				FBXO11	UBE2H
				FBXO11	TRIM4
				FBXO11	UBA5
				FBXO11	SIAH1
				FBXO11	MYLIP
				FBXO11	UBE2D3
				FBXO11	RNF19B
				FBXO11	UBR4
				FBXO11	LONRF1
				FBXO11	HECTD1
				FBXO11	HERC1
				FBXO11	UBE4A
				FBXO11	UBE2J1
				FBXO11	RNF19A
				FBXO21	RNF138
				FBXO21	UBE2B
				FBXO21	FBXO7
				FBXO21	UBE2Q2
				FBXO21	RPS27A
				FBXO21	RNF7
				FBXO21	FEM1C
				FBXO21	FBXW7
				FBXO21	TRIM11
				FBXO21	SOCS5
				FBXO21	FBXO31
				FBXO21	UBA6
				FBXO21	UBE2N
				FBXO21	RBBP6
				FBXO21	SIAH2
				FBXO21	RNF19B
				FBXO21	TRIM4
				FBXO21	UBA5
				FBXO21	HECTD1
				FBXO21	SIAH1
				FBXO21	RNF19A
				FBXO21	UBR4
				FBXO21	LONRF1
				FBXO21	HERC1
				FBXO21	UBE4A
				FBXO21	UBE2H
				FBXO21	UBE2J1
				FBXO21	UBE2D3
				FBXO31	RNF138
				FBXO31	UBE2B
				FBXO31	FBXO7
				FBXO31	FEM1C
				FBXO31	FBXW7
				FBXO31	SIAH2
				FBXO31	HERC1
				FBXO31	UBE2D3
				FBXO31	UBE4A
				FBXO31	LONRF1
				FBXO31	UBR4
				FBXO7	UBE2B
				FBXO7	TRIM11
				FBXO7	FEM1C
				FBXO7	SOCS5
				FBXO7	HECTD1
				FBXO7	UBR4
				FBXO7	LONRF1
				FBXO7	RNF19B
				FBXO7	HERC1
				FBXO7	UBE4A
				FBXO7	SIAH2
				FBXO7	FBXW7
				FBXO7	UBE2D3
				FBXW7	RNF138
				FBXW7	PIK3CA
				FBXW7	UBE2B
				FBXW7	UBE2Q2
				FBXW7	RPS27A
				FBXW7	FEM1C
				FBXW7	RICTOR
				FBXW7	HERC1
				FBXW7	SOCS5
				FBXW7	LONRF1
				FBXW7	UBA5
				FBXW7	UBR4
				FBXW7	HECTD1
				FBXW7	SIAH1
				FBXW7	SIAH2
				FBXW7	UBE4A
				FBXW7	UBE2D3
				FBXW7	UBA6
				FBXW7	MAX
				FIP1L1	YTHDC2
				FIP1L1	PHF5A
				FIP1L1	NUP155
				FIP1L1	SYF2
				FIP1L1	SNRPA1
				FIP1L1	WBP11
				FIP1L1	SNW1
				FIP1L1	THOC1
				FIP1L1	NUP54
				FIP1L1	SLU7
				FIP1L1	SNRNP200
				FIP1L1	SRRM1
				FIP1L1	YTHDC1
				FIP1L1	PPP1CB
				FIP1L1	WBP4
				FIP1L1	SMNDC1
				FIP1L1	POLDIP3
				FIP1L1	XAB2
				FIP1L1	HNRNPUL1
				FIP1L1	RAE1
				FIP1L1	NUP153
				FIP1L1	HNRNPA1
				FNIP1	PRKAA1
				FOXO1	RPS6KB1
				FOXO1	NR3C1
				FOXO1	STAT3
				FOXO1	RICTOR
				FOXO1	JAK1
				FOXO1	PRKAA1
				FOXO1	IRS2
				FOXO1	MAPK8
				FOXO1	MAPKAPK5
				FOXO1	FOXO3
				FOXO3	RPS6KB1
				FOXO3	MAPK6
				FOXO3	RHEB
				FOXO3	STAT3
				FOXO3	RICTOR
				FOXO3	PRKAA1
				FOXO3	IRS2
				FOXO3	MAPK8
				FOXO3	RUNX3
				FOXO3	MAPKAPK5
				FUBP1	MAPK1IP1L
				FURIN	GTPBP1
				FYN	PXN
				FYN	UNC119
				FYN	STAT5A
				FYN	PPP2R5C
				FYN	MAPKAPK2
				FYN	MAPK8
				FYN	PIK3R1
				FYN	SHC1
				FYTTD1	SLU7
				FYTTD1	NUP54
				FYTTD1	SRRM1
				FYTTD1	POLDIP3
				FYTTD1	NXF1
				GABPB1	NRAS
				GABPB1	TUBB2A
				GABPB1	MAPK8
				GABPB1	KRAS
				GATAD2A	ZNF687
				GCC1	GCC2
				GCC1	GORAB
				GCC1	NAPG
				GCC1	TMF1
				GCC1	GOLGA4
				GCC2	TMF1
				GCC2	GOLGA4
				GDI1	RAB14
				GEMIN4	NUP155
				GEMIN4	NUP54
				GEMIN4	NUP35
				GEMIN4	RAE1
				GEMIN4	NUP214
				GEMIN4	NUP153
				GEMIN4	STRAP
				GGA3	RAB5A
				GGA3	RABGEF1
				GLTSCR2	MPHOSPH10
				GLTSCR2	RPL23A
				GLTSCR2	RPL18
				GLTSCR2	WDR74
				GLTSCR2	NGDN
				GLTSCR2	UTP23
				GLTSCR2	RSL24D1
				GNA12	LPAR2
				GNAI3	GPR183
				GNB5	P2RY10
				GNE	RNF38
				GNL1	IMP4
				GNL1	RSL24D1
				GNL1	GTPBP4
				GNL1	WDR74
				GNL1	RRP12
				GNL1	NMD3
				GNL2	IMP4
				GNL2	WDR75
				GNL2	GTPBP4
				GNL2	HEATR1
				GNL2	RRP12
				GNL3	GTPBP4
				GNL3	RRP12
				GNL3	WDR74
				GOLGA2	SEC22C
				GOLGA2	SPTBN1
				GOLGA2	GOLGA4
				GOLGA2	SCFD1
				GOLGA2	SEC24B
				GOLGA4	TMF1
				GORASP2	RAB1A
				GOSR1	VAMP3
				GOSR1	SEC22C
				GOSR1	VAMP2
				GPR65	P2RY10
				GPR65	PIK3R1
				GPS2	NR1H2
				GRPEL1	HSPA9
				GSPT1	RPS16
				GSPT1	RPL35
				GSPT1	RPS27A
				GSPT1	RPS3
				GSPT1	PABPC3
				GSPT1	RPS23
				GSPT1	RPS9
				GSPT1	RPL15
				GSPT1	PABPC1
				GSPT1	PPP2R2A
				GSPT1	RPL7
				GSPT1	RPS21
				GSPT1	RPL36AL
				GSPT1	RPL22
				GSPT1	GTPBP4
				GSPT1	RPL34
				GSPT1	RPS29
				GSPT1	RPL14
				GSPT1	RPS14
				GSPT1	RPL23A
				GSPT1	PPP2CA
				GSPT1	RNPS1
				GSPT1	RPL29
				GSPT1	RPL36
				GSPT1	RPL35A
				GSPT1	RPL18
				GSPT1	RPS28
				GSPT1	UPF1
				GTF2B	SNAPC1
				GTF2B	NR3C1
				GTF2B	MED10
				GTF2B	MED26
				GTF2B	POU2F1
				GTF2B	SMARCD1
				GTF2B	MED6
				GTF2B	SUPT5H
				GTF3C4	NR3C1
				GTPBP1	MBTPS1
				GTPBP1	SUPV3L1
				GTPBP4	RBM28
				GTPBP4	UTP18
				GTPBP4	MPHOSPH10
				GTPBP4	NAT10
				GTPBP4	IMP4
				GTPBP4	RPL35
				GTPBP4	RSL24D1
				GTPBP4	NSUN2
				GTPBP4	NAF1
				GTPBP4	UTP15
				GTPBP4	TSR1
				GTPBP4	UTP23
				GTPBP4	WDR75
				GTPBP4	RPL7
				GTPBP4	MAK16
				GTPBP4	NSUN4
				GTPBP4	TFB2M
				GTPBP4	NGDN
				GTPBP4	NOL10
				GTPBP4	HEATR1
				GTPBP4	SURF6
				GTPBP4	RBM34
				GTPBP4	WDR74
				GTPBP4	WDR36
				GTPBP4	RRP15
				GTPBP4	RRP12
				GTPBP4	NMD3
				GTPBP4	NOP2
				HAUS2	TUBGCP2
				HAUS2	TUBGCP5
				HAUS2	MAPRE1
				HAUS2	IQCB1
				HAUS2	NEDD1
				HBB	HBQ1
				HBP1	MAX
				HBP1	SIN3A
				HEATR1	RPS16
				HEATR1	IMP4
				HEATR1	RSL24D1
				HEATR1	NAF1
				HEATR1	WDR75
				HEATR1	RIOK3
				HEATR1	RBM34
				HEATR1	NMD3
				HEATR1	RIOK1
				HEATR1	RRP12
				HEATR1	NOL10
				HEATR1	NGDN
				HEATR6	SNW1
				HECTD1	RNF138
				HECTD1	UBE2B
				HECTD1	SIAH2
				HECTD1	UBE2D3
				HECTD1	UBR4
				HECTD1	LONRF1
				HECTD1	HERC1
				HECTD1	UBE4A
				HERC1	RNF138
				HERC1	UBE2B
				HERC1	UBE2Q2
				HERC1	RPS27A
				HERC1	RNF7
				HERC1	TRIM11
				HERC1	UBA6
				HERC1	SIAH2
				HERC1	TP53BP2
				HERC1	UBE2H
				HERC1	TRIM4
				HERC1	UBA5
				HERC1	SIAH1
				HERC1	UBE2D3
				HERC1	UBR4
				HERC1	LONRF1
				HERC1	UBE4A
				HERC5	OASL
				HERC5	IFIT2
				HIPK3	HNRNPA1
				HIST2H2BE	PBX1
				HMGCS1	IDI1
				HNRNPA1	PHF5A
				HNRNPA1	SYF2
				HNRNPA1	LSM8
				HNRNPA1	SNRPA1
				HNRNPA1	SNW1
				HNRNPA1	HNRNPH3
				HNRNPA1	SLU7
				HNRNPA1	USP39
				HNRNPA1	PABPC1
				HNRNPA1	SNRNP200
				HNRNPA1	SRRM1
				HNRNPA1	SMNDC1
				HNRNPA1	WBP4
				HNRNPA1	HNRNPUL1
				HNRNPA1	XAB2
				HNRNPA1	YBX1
				HNRNPA1	MATR3
				HNRNPA1	PCBP2
				HNRNPH3	HNRNPL
				HNRNPH3	MATR3
				HNRNPL	PHF5A
				HNRNPL	WBP11
				HNRNPL	WBP4
				HNRNPL	SLU7
				HNRNPL	SNW1
				HNRNPL	HNRNPUL1
				HNRNPL	XAB2
				HNRNPL	SRRM1
				HNRNPL	SYF2
				HNRNPL	SNRPA1
				HNRNPL	SNRNP200
				HNRNPL	MATR3
				HNRNPUL1	PHF5A
				HNRNPUL1	SYF2
				HNRNPUL1	SNRPA1
				HNRNPUL1	SNW1
				HNRNPUL1	SLU7
				HNRNPUL1	USP39
				HNRNPUL1	SNRNP200
				HNRNPUL1	SF3B2
				HNRNPUL1	SRRM1
				HNRNPUL1	XAB2
				HNRNPUL1	PCBP2
				HNRNPUL1	YBX1
				HNRNPUL1	PRPF4
				HNRNPUL1	WBP4
				HNRNPUL1	RAE1
				HNRNPUL1	RNPS1
				HNRNPUL1	SNRPB
				HNRNPUL1	SRRT
				HSP90AB1	HSPA9
				HSPA13	NUP155
				HSPA13	NUP54
				HSPA13	NUP160
				HSPA13	NUP153
				HSPA13	HSPA5
				HSPA13	HSPA9
				HSPA5	NUP155
				HSPA5	HSPA9
				HSPA5	MAPK8
				HSPA5	SQSTM1
				HSPA9	NUP107
				HSPA9	NUP155
				HSPA9	PMPCB
				HSPA9	NUP54
				HSPA9	NUP205
				HSPA9	NUP35
				HSPA9	UBXN2A
				HSPA9	ISCU
				HSPA9	TMEM11
				HSPA9	NUP188
				HSPA9	NUP214
				HSPA9	NUP88
				HSPA9	NUP153
				HSPA9	NUP160
				HSPA9	RAE1
				HSPA9	PMPCA
				HSPA9	TIMM8A
				HSPA9	TOMM20
				IDI1	INSIG1
				IDI1	NFYA
				IFIT2	OASL
				IL21R	STAT3
				IL21R	STAT5A
				IL23A	PIK3CA
				ILF2	MATR3
				ILF3	MATR3
				ILF3	SRRT
				IMP4	UTP18
				IMP4	MPHOSPH10
				IMP4	MRPS7
				IMP4	RPS16
				IMP4	PRPF31
				IMP4	TFB2M
				IMP4	NMD3
				IMP4	RRP12
				IMP4	RSL24D1
				IMP4	RIOK1
				IMP4	RIOK3
				IMP4	SURF6
				IMP4	MAK16
				IMP4	NOP2
				IMP4	RBM34
				IMP4	WDR74
				IMP4	UTP23
				IMP4	RPS14
				IMP4	TSR1
				IMP4	NGDN
				IMP4	NOL10
				IMP4	WDR75
				IMP4	UTP15
				ING2	TMEM55B
				ING3	KAT5
				ING5	KAT5
				INPP5E	TMEM55B
				INPP5E	SYNJ1
				IQCB1	PCM1
				IQCB1	NEDD1
				IRS2	RPS6KB1
				IRS2	MAPK8
				IRS2	SHC1
				IRS2	PIK3R1
				ISCA1	ISCU
				ITK	PIK3R1
				JAK1	MAPK8
				JAK1	PIK3R1
				JOSD1	RPS27A
				JUNB	STAT3
				JUNB	ZFP36
				JUNB	MAPK8
				KAT5	RIF1
				KAT5	STAT3
				KAT5	RPS27A
				KAT5	WRN
				KAT5	MSL2
				KAT5	UBE2N
				KAT5	MORF4L1
				KAT5	MBIP
				KAT5	WDR5
				KAT5	POLE3
				KAT5	MAX
				KAT5	MAPK8
				KAT5	MORF4L2
				KCTD6	UBR4
				KDM2B	KDM6B
				KDM2B	KDM5C
				KDM2B	PCGF5
				KDM2B	KDM6A
				KDM3A	KDM6B
				KDM3A	KDM3B
				KDM5C	ZNF687
				KDM5C	TSPYL2
				KDM5C	KDM6A
				KDM6A	ZFX
				KDM6B	PHF20
				KDM6B	WDR5
				KIAA1429	YTHDC1
				KIAA1429	SNRNP200
				KIAA1429	METTL14
				KIAA1429	WTAP
				KIF1B	MFN2
				KLHL18	USP42
				KLHL26	KLHL28
				KPNA4	NUP153
				KRAS	RAP1B
				KRAS	RCE1
				KRAS	MAPK8
				KRAS	RASA2
				KRAS	PIK3R1
				KRAS	RUNX3
				KRAS	SHC1
				KRR1	RSL24D1
				KRR1	TFB2M
				KRR1	NMD3
				KRR1	RRP15
				KRR1	RPF1
				KRR1	NOL10
				KRR1	NGDN
				KRR1	UTP15
				KRR1	MPHOSPH10
				KRR1	WDR36
				LDLR	NECAP1
				LONP1	PSMD5
				LONRF1	RNF138
				LONRF1	UBE2B
				LONRF1	UBE2Q2
				LONRF1	RNF7
				LONRF1	UBA6
				LONRF1	SIAH2
				LONRF1	UBE2H
				LONRF1	SIAH1
				LONRF1	UBE2D3
				LONRF1	RNF19B
				LONRF1	UBR4
				LONRF1	UBE2J1
				LONRF1	RNF19A
				LONRF1	UBE4A
				LPAR2	P2RY10
				LPAR2	PIK3R1
				LRRFIP1	STAT3
				LRRFIP1	PIK3R1
				LSM8	PHF5A
				LSM8	XAB2
				LSM8	SMNDC1
				LSM8	SRRM1
				LSM8	SNW1
				LSM8	WBP4
				LSM8	SNRPA1
				LSM8	SNRNP200
				LTA	PSMD5
				LTA	RIPK1
				LTA	PSMD12
				LTA	PSME4
				MAF	STAT3
				MAK16	UTP18
				MAK16	RSL24D1
				MAK16	UTP15
				MAK16	TSR1
				MAK16	TFB2M
				MAK16	NGDN
				MAK16	NMD3
				MAK16	RRP15
				MAK16	WDR74
				MAK16	RPF1
				MAP1LC3B	SQSTM1
				MAPK13	MAPKAPK2
				MAPK6	PSMD5
				MAPK6	PSMD9
				MAPK6	PSMD12
				MAPK6	PSME4
				MAPK6	MAPKAPK5
				MAPK8	RELB
[truncated: 1,140 more rows]

## Sheet: HAM TSP
black	ADNP	POGZ	turquoise	AASDHPPT	TMEM126B
	ADNP	BPTF		AASDHPPT	NDUFAB1
	AHR	IL10		AASDHPPT	FASN
	ARHGAP4	RHOQ		ABCF2	PSME3
	ATF4	EIF2AK4		ABT1	TWISTNB
	ATF4	CREB1		ABT1	WDR12
	ATF4	RPS6KA3		ABT1	TFB2M
	ATG12	BECN1		ABT1	SDAD1
	BIRC3	CYLD		ABT1	REXO4
	CAMK1G	CREB1		ABT1	DDX24
	CCNL1	CLK1		ABT1	MAK16
	CD44	ROCK2		ABT1	FTSJ3
	CD44	TRIM38		ACAA2	HSD17B10
	CD44	IL10		ACAA2	SUCLG2
	CLK1	SF3B1		ACAA2	HADH
	CRCP	SNAPC1		ACAT2	HSD17B10
	CREB1	YY1		ACAT2	ACSS1
	CREB1	PIK3CA		ACAT2	HMGCS1
	CREB1	EDN1		ACAT2	DLST
	CREB1	RPS6KA3		ACAT2	SUCLG2
	CREB1	IL10		ACAT2	HADH
	CTNNB1	EXOC4		ACO1	LYRM4
	CTNNB1	SNX1		ACO1	MDH2
	CTNNB1	PIK3CA		ACO1	MDH1
	CTNNB1	PSMA1		ACO1	IDH3B
	CTNNB1	LRRFIP1		ACOT4	PFKP
	CTNNB1	TGFBR2		ACOT4	MPV17
	CUL4B	DDB1		ACOT4	GSTK1
	DCAF5	DDB1		ACOT4	HACL1
	DDB1	YY1		ACOT4	GNPAT
	DDX51	ZNF526		ACSS1	HIBADH
	EDN1	KLF2		ACSS1	PDHB
	ENTPD4	PNPT1		ACSS1	SUCLG2
	EXOC4	RHOQ		ACSS1	SUCLA2
	FARSB	OGT		ACSS1	HADH
	FASTK	TIA1		ACSS1	PDHA1
	FBXO9	VHL		ACTR5	COPS8
	FBXO9	RNF19A		ACTR5	COPS5
	FBXO9	RNF115		ACTR5	COPS4
	FBXW7	PIK3CA		ACTR5	COPS6
	FBXW7	RNF19A		ACTR5	TFPT
	GSDMB	IKZF3		ACTR5	ACTR8
	HERC4	RNF19A		ACTR6	ACTR8
	HM13	SSR2		ACTR6	YEATS4
	HNRNPH1	RBM39		ACTR6	ZNHIT1
	HNRNPH1	HNRNPU		ACTR8	COPS4
	HNRNPH1	TCERG1		ACTR8	COPS6
	HNRNPH1	SF3B1		ACTR8	COPS8
	HNRNPH1	TIA1		ACTR8	COPS5
	HNRNPH1	MATR3		ACTR8	TFPT
	HNRNPH1	SF1		ACTR8	UCHL5
	HNRNPU	SF3B1		ACVR1B	SMAD7
	HNRNPU	SF1		ADAT3	METTL1
	HNRNPU	MATR3		ADAT3	TRMT11
	HSPA4	IL10		ADAT3	WDR4
	IL10	IL18		ADCY3	CAMK4
	KHK	UGP2		ADCY3	CCR10
	KRIT1	TCERG1		ADCY3	PTGER4
	MAGT1	SSR2		ADCY3	ADCY9
	MAGT1	RAB37		ADCY9	PTGER4
	MCM8	MRI1		ADSL	PPAT
	NDUFS1	NUBPL		ADSL	HPRT1
	OGT	PIK3CA		ADSL	IDH3A
	OSGEPL1	YRDC		ADSL	TYMS
	PDCD7	SF3B1		ADSL	MDH2
	PHAX	SNAPC1		ADSL	AK2
	PIK3CA	UGCG		ADSL	FH
	PIK3CA	ZMYM2		ADSL	IDH3B
	RAPGEF1	RHOQ		ADSL	AK3
	RBM39	TCERG1		ADSL	PAICS
	RBM39	SF3B1		ADSL	MDH1
	RHOQ	TAGAP		AFG3L2	PMPCB
	RNF115	RNF19A		AFG3L2	NDUFA9
	RNF19A	VHL		AFG3L2	LYRM4
	SEC24B	TRAPPC2		AFG3L2	NDUFA11
	SF1	TCERG1		AFG3L2	NDUFA13
	SF1	SF3B1		AFG3L2	PARL
	SF3B1	TCERG1		AFG3L2	TMCO1
	SMAD9	TGFBR2		AFG3L2	CYC1
				AFG3L2	PMPCA
				AFG3L2	PHB
				AGA	FAF2
				AGA	GOT1
				AGA	CCT2
				AGL	MPV17
				AGL	YTHDF2
				AGL	PGM2L1
				AHSA1	SIL1
				AHSA1	FASN
				AHSA1	HSPE1
				AHSA1	DNAJA1
				AHSA1	TRAP1
				AIP	NUB1
				AK2	ATP5C1
				AK3	ATP5L
				AK3	ATP5C1
				AKR1A1	CBR1
				AKR1A1	CBR3
				AKR1B1	DHDH
				AKR1B1	TPI1
				AKR1B1	ENO1
				AKR1B1	FDX1
				AKR1B1	GALM
				AKR1B1	CBR1
				AKR1B1	GLO1
				AKR1B1	HKDC1
				AKR1B1	ENO2
				ALG6	RPN2
				ALG6	ALG8
				ALG8	RPN2
				ALG8	DPAGT1
				ALKBH3	TRIP4
				ALKBH3	FTO
				ALKBH3	ASCC3
				ANAPC11	PSMD8
				ANAPC11	AURKA
				ANAPC11	FBXL15
				ANAPC11	PSMB7
				ANAPC11	TCEB2
				ANAPC11	UBE2Q2
				ANAPC11	PSMB6
				ANAPC11	FBXO4
				ANAPC11	PSMB4
				ANAPC11	UBE2Q1
				ANAPC11	C1orf123
				ANAPC11	MAD2L1
				ANAPC11	PSMC5
				ANAPC11	UBE2N
				ANAPC11	POLR2L
				ANAPC11	KCTD6
				ANAPC11	TRIM4
				ANAPC11	PSMD9
				ANAPC11	SPSB2
				ANAPC11	SHFM1
				ANAPC11	PSMC3
				ANAPC11	PSMB2
				ANAPC11	PSMD4
				ANAPC11	PSMB5
				ANAPC11	BUB3
				ANAPC11	TCEB1
				ANAPC11	CDC26
				ANAPC11	CDC20
				ANAPC11	CDC23
				ANAPC11	PTTG1
				ANKMY2	BZW2
				ANKMY2	METTL13
				AP1B1	VAMP8
				AP1B1	NECAP2
				AP2A2	CD4
				AP2A2	TMED3
				AP2A2	COPZ1
				AP2A2	NECAP2
				APEX2	NTHL1
				APTX	NTHL1
				APTX	HINT1
				APTX	POLE
				ARFGAP1	COPB1
				ARFGAP1	DCTN3
				ARFGAP1	TMED3
				ARFGAP1	KIFAP3
				ARFGAP1	NECAP2
				ARFGAP2	BET1
				ARFGAP2	TMED3
				ARFGAP2	KIFAP3
				ARFGAP2	RACGAP1
				ARFGAP2	DYNLL2
				ARFGAP2	COPZ1
				ARHGDIA	RAC2
				ARHGDIA	RHOF
				ARID2	SMARCA2
				ARIH2	WWP1
				ARL6IP5	DERL1
				ASCC3	DHX38
				ASCC3	DDX50
				ASPM	AURKA
				ASPM	NCAPG
				ASPM	GINS2
				ASPM	KIF11
				ASPM	NDC80
				ASPM	MCM6
				ASPM	CENPE
				ASPM	CCNA2
				ASPM	CDCA5
				ASPM	SMC2
				ASPM	CCNB2
				ASPM	MAD2L1
				ASPM	KIAA0101
				ASPM	CKS1B
				ASPM	TYMS
				ASPM	POLE
				ASPM	UBE2T
				ASPM	CENPN
				ASPM	RFC4
				ASPM	MCM10
				ASPM	UHRF1
				ASPM	NCAPD3
				ASPM	PTTG1
				ASPM	RACGAP1
				ASPM	CEP55
				ASPM	CKAP2
				ASPM	TOP2A
				ASPM	PRC1
				ASPM	NUSAP1
				ASPM	CDC20
				ATAD3A	NDUFB8
				ATAD3A	PHB
				ATG16L1	ATG5
				ATG4A	ATG5
				ATG5	SIRT1
				ATG5	RPS6KB1
				ATG5	RHEB
				ATG5	HSPA5
				ATG5	MTOR
				ATG5	BNIP3
				ATG5	FUNDC1
				ATMIN	DYNLL1
				ATN1	HDAC3
				ATN1	HDAC1
				ATP5C1	NDUFS7
				ATP5C1	PMPCB
				ATP5C1	CCDC115
				ATP5C1	MRPL15
				ATP5C1	NDUFS3
				ATP5C1	COPS4
				ATP5C1	NDUFA9
				ATP5C1	UQCRC2
				ATP5C1	NDUFB11
				ATP5C1	NDUFS4
				ATP5C1	NDUFB8
				ATP5C1	ATP5L
				ATP5C1	UQCRFS1
				ATP5C1	PDHB
				ATP5C1	COX5A
				ATP5C1	NDUFA4
				ATP5C1	SUCLA2
				ATP5C1	MDH1
				ATP5C1	IDH3B
				ATP5C1	NDUFA8
				ATP5C1	NDUFAB1
				ATP5C1	ATP5J
				ATP5C1	ATP5G1
				ATP5G1	TOMM22
				ATP5G1	NDUFS7
				ATP5G1	PMPCB
				ATP5G1	TIMM10
				ATP5G1	NDUFB5
				ATP5G1	CCDC115
				ATP5G1	NDUFS3
				ATP5G1	GRPEL1
				ATP5G1	NDUFA9
				ATP5G1	SLC25A4
				ATP5G1	NDUFB8
				ATP5G1	ATP5L
				ATP5G1	CYC1
				ATP5G1	COX5A
				ATP5G1	CHCHD5
				ATP5G1	MDH2
				ATP5G1	GRPEL2
				ATP5G1	NDUFA4
				ATP5G1	PMPCA
				ATP5G1	NDUFA8
				ATP5G1	DNAJC19
				ATP5G1	NDUFA11
				ATP5G1	SLC25A12
				ATP5G1	CHCHD10
				ATP5G1	TIMM9
				ATP5G1	CHCHD2
				ATP5G1	TIMM23
				ATP5G1	ATP5J
				ATP5J	ATP6V1D
				ATP5J	COX6A1
				ATP5J	NDUFB3
				ATP5J	CCDC115
				ATP5J	NDUFS3
				ATP5J	UQCRC2
				ATP5J	NDUFB10
				ATP5J	NDUFS4
				ATP5J	NDUFB8
				ATP5J	ATP5L
				ATP5J	UQCRFS1
				ATP5J	COX5A
				ATP5J	NDUFA4
				ATP5J	SDHC
				ATP5J	NDUFA1
				ATP5J	NDUFA8
				ATP5J	MDH1
				ATP5J	COX4I1
				ATP5J	NDUFB2
				ATP5J	NDUFA13
				ATP5J	NDUFC1
				ATP5J	NDUFAB1
				ATP5J	COX6C
				ATP5J	COX7C
				ATP5L	COX6A1
				ATP5L	NDUFS7
				ATP5L	UQCRC2
				ATP5L	NDUFS4
				ATP5L	NDUFB8
				ATP5L	NDUFB2
				ATP5L	NDUFA1
				ATP5L	NDUFA8
				ATP5L	NDUFAB1
				ATP5L	UQCRFS1
				ATP5L	COX5A
				ATP5L	COX6C
				ATP5L	COX7C
				ATP6V1D	VAMP8
				ATPAF1	NDUFAB1
				AUH	TFB2M
				AUH	HADH
				AURKA	RALA
				AURKA	PSMD8
				AURKA	CSE1L
				AURKA	UHRF1
				AURKA	UBE2T
				AURKA	KIAA0101
				AURKA	CCNF
				AURKA	SMC2
				AURKA	CDCA5
				AURKA	BUB3
				AURKA	CKS1B
				AURKA	FUS
				AURKA	GINS2
				AURKA	CENPN
				AURKA	GMNN
				AURKA	MCM6
				AURKA	PSMB6
				AURKA	PSME3
				AURKA	CDC26
				AURKA	TYMS
				AURKA	DYNLL1
				AURKA	SHFM1
				AURKA	PSMC3
				AURKA	PSMC5
				AURKA	CALU
				AURKA	PSMB4
				AURKA	RFC4
				AURKA	PSMD14
				AURKA	PSMB5
				AURKA	PSMB7
				AURKA	CEP55
				AURKA	PPP2R1A
				AURKA	CDC23
				AURKA	PSMB2
				AURKA	CEP250
				AURKA	RACGAP1
				AURKA	NCAPG
				AURKA	PRC1
				AURKA	NUSAP1
				AURKA	CENPE
				AURKA	TOP2A
				AURKA	MAD2L1
				AURKA	CCNA2
				AURKA	NDC80
				AURKA	KIF11
				AURKA	PTTG1
				AURKA	CDC20
				AURKA	CCNB2
				AXIN2	PSMB7
				AXIN2	RPS27A
				AXIN2	MYC
				AXIN2	PSMD1
				AXIN2	PSMB5
				AXIN2	SHFM1
				AXIN2	PSMC5
				AXIN2	PSMD14
				BAG5	HSPA5
				BAG5	HSPA14
				BARD1	POLE4
				BARD1	EWSR1
				BARD1	UBE2N
				BBS1	BBS7
				BBS1	CCT2
				BBS1	CCT4
				BBS7	IFT57
				BBS7	CCT5
				BBS7	CCT4
				BBS7	CCT2
				BCL9	HDAC1
				BCS1L	PMPCB
				BCS1L	COX10
				BCS1L	GRPEL1
				BCS1L	UQCRC2
				BCS1L	NDUFB8
				BCS1L	GRPEL2
				BCS1L	SLC25A12
				BCS1L	CHCHD10
				BET1	VAMP8
				BET1	TRAPPC2L
				BET1	DYNLL1
				BET1	TMED3
				BET1	COG2
				BET1	COG7
				BET1	TRAPPC3
				BIRC6	CCNA2
				BLM	MUS81
				BLM	POLE
				BLM	POLE4
				BLM	POLE3
				BLM	RFC5
				BLM	RPA2
				BMPR2	CSNK2B
				BNIP3	FUNDC1
				BOLA3	LYRM4
				BOLA3	CIAPIN1
				BOLA3	NFU1
				BRCC3	PSMD8
				BRCC3	PSMB6
				BRCC3	PSMB4
				BRCC3	UBE2N
				BRCC3	PSMB2
				BRCC3	CDC23
				BRCC3	CDC26
				BRD2	TAP1
				BRF2	SNAPC5
				BRF2	POLR3K
				BRF2	POLR2L
				BRF2	POLR2F
				BRF2	POLR3B
				BRF2	POLR3F
				BRMS1L	HDAC3
				BRMS1L	HDAC1
				BST2	CPNE3
				BST2	VAMP8
				BTG3	CHEK1
				BTRC	CRY1
				BTRC	KEAP1
				BTRC	PSMD8
				BTRC	PSMB7
				BTRC	COPS4
				BTRC	UBE2Q2
				BTRC	PSMB6
				BTRC	FBXO4
				BTRC	COPS6
				BTRC	SOCS5
				BTRC	PSMC5
				BTRC	UBE2N
				BTRC	DCUN1D3
				BTRC	PPP2R1A
				BTRC	COPS8
				BTRC	TRIM4
				BTRC	COPS5
				BTRC	NAE1
				BTRC	PSMB5
				BTRC	PSMB2
				BTRC	CDC26
				BTRC	PSMC3
				BTRC	FBXL16
				BTRC	SPSB2
				BTRC	WWP1
				BTRC	PPP2CA
				BTRC	SHFM1
				BTRC	HDAC1
				BTRC	PSMD14
				BTRC	CDC20
				BTRC	CCNF
				BUB3	ZW10
				BUB3	PSMD8
				BUB3	PSMA3
				BUB3	PSMD10
				BUB3	NUP107
				BUB3	GMNN
				BUB3	PARP2
				BUB3	PSMB7
				BUB3	KIF11
				BUB3	PSMC1
				BUB3	NDC80
				BUB3	PSMB1
				BUB3	CLASP1
				BUB3	CENPE
				BUB3	SAE1
				BUB3	PSMB6
				BUB3	RPS27A
				BUB3	CCNA2
				BUB3	CDCA5
				BUB3	CCNB2
				BUB3	PSMB4
				BUB3	PSME3
				BUB3	MAD2L1
				BUB3	PSMD1
				BUB3	PSMC5
				BUB3	PDS5B
				BUB3	PPP2R1A
				BUB3	SKA2
				BUB3	CENPQ
				BUB3	PPP1CC
				BUB3	PSMB5
				BUB3	RFC4
				BUB3	PTTG1
				BUB3	PCNA
				BUB3	SHFM1
				BUB3	PSMB2
				BUB3	NUP160
				BUB3	DYNLL2
				BUB3	PSMC3
				BUB3	PSMD6
				BUB3	PPP2CA
				BUB3	DYNLL1
				BUB3	CENPN
				BUB3	PSMD14
				BUB3	NUP37
				BUB3	MIS12
				BUB3	ZNF207
				BUB3	CDC26
				BUB3	CDC23
				BUB3	CDC20
				BYSL	EIF3D
				BYSL	TWISTNB
				BYSL	EIF4A3
				BYSL	PDCD2L
				BYSL	ZNF593
				BYSL	ZNF622
				BYSL	TTC27
				BYSL	TFB2M
				BYSL	DDX24
				BYSL	NHP2
				BYSL	GTPBP4
				BYSL	RPP40
				BYSL	NOP2
				BYSL	RRS1
				BYSL	RPF1
				BYSL	RPS27L
				BYSL	TSR2
				BYSL	MAK16
				BYSL	WDR12
				BYSL	SDAD1
				BYSL	FAU
				BYSL	DDX10
				BYSL	WBSCR22
				BYSL	RPS4X
				BYSL	RPS3
				BYSL	IMP4
				BYSL	RIOK2
				BYSL	EMG1
				BYSL	NOB1
				C10orf2	SLC25A4
				C10orf2	SSBP1
				C14orf169	PHF19
				C19orf52	TIMM9
				C3orf58	COPB1
				C3orf58	TMED3
				C3orf58	SLC9A6
				C3orf58	NECAP2
				CACNB3	RYR1
				CAD	PPAT
				CAD	IPO4
				CAD	GOT1
				CALU	RCN1
				CALU	LGALS1
				CALU	PRSS23
				CALU	VCP
				CALU	SARS2
				CAMSAP1	SURF6
				CAND1	FAF2
				CAND1	COPS4
				CAND1	COMMD6
				CAND1	NAE1
				CAND1	FBXL16
				CAND1	PSMD14
				CAND1	SPSB2
				CAND1	DCAF7
				CAPN2	YES1
				CASP7	HSPA5
				CBR1	CBR3
				CCDC12	PRPF19
				CCDC43	CCDC53
				CCDC58	SSBP1
				CCDC86	NHP2
				CCDC86	RRS1
				CCNA2	PSMD8
				CCNA2	GMNN
				CCNA2	NCAPG
				CCNA2	GINS2
				CCNA2	PSMB7
				CCNA2	KIF11
				CCNA2	NDC80
				CCNA2	MCM6
				CCNA2	CENPE
				CCNA2	PSMB6
				CCNA2	CDCA4
				CCNA2	UBE2T
				CCNA2	RFC4
				CCNA2	CDCA5
				CCNA2	SMC2
				CCNA2	CENPN
				CCNA2	SHFM1
				CCNA2	UBE2V2
				CCNA2	PSMC5
				CCNA2	TYMS
				CCNA2	PSMC3
				CCNA2	PSMB2
				CCNA2	RACGAP1
				CCNA2	UHRF1
				CCNA2	CDC26
				CCNA2	PCNA
				CCNA2	PPP2CA
				CCNA2	PPP2R1A
				CCNA2	UBE2N
				CCNA2	MCM10
				CCNA2	PSMD14
				CCNA2	CHEK1
				CCNA2	PRC1
				CCNA2	CEP55
				CCNA2	KIAA0101
				CCNA2	HDAC1
				CCNA2	PTTG1
				CCNA2	CCNB2
				CCNA2	TOP2A
				CCNA2	NUSAP1
				CCNA2	CKS1B
				CCNA2	CDC20
				CCNA2	MAD2L1
				CCNB2	ZW10
				CCNB2	OIP5
				CCNB2	RNASEH2A
				CCNB2	GMNN
				CCNB2	NUP155
				CCNB2	NCAPG
				CCNB2	GINS2
				CCNB2	NUP210
				CCNB2	NUPL2
				CCNB2	KIF11
				CCNB2	NDC80
				CCNB2	CLASP1
				CCNB2	MCM6
				CCNB2	NUP54
				CCNB2	CENPE
				CCNB2	CDCA5
				CCNB2	NUP205
				CCNB2	SMC2
				CCNB2	UBE2T
				CCNB2	PCNA
				CCNB2	CKAP2
				CCNB2	MCM10
				CCNB2	UHRF1
				CCNB2	RFC4
				CCNB2	CDC23
				CCNB2	TYMS
				CCNB2	NUP88
				CCNB2	DYNLL2
				CCNB2	NUP188
				CCNB2	DYNLL1
				CCNB2	NUP160
				CCNB2	NUP93
				CCNB2	MIS12
				CCNB2	CEP55
				CCNB2	CENPQ
				CCNB2	PPP2R1A
				CCNB2	PPP2CA
				CCNB2	PPP1CC
				CCNB2	CHEK1
				CCNB2	NUP37
				CCNB2	KIAA0101
				CCNB2	RACGAP1
				CCNB2	PRC1
				CCNB2	PTTG1
				CCNB2	NUSAP1
				CCNB2	TOP2A
				CCNB2	CENPN
				CCNB2	CKS1B
				CCNB2	MAD2L1
				CCNB2	CDC20
				CCNF	KEAP1
				CCNF	COPS4
				CCNF	UBE2Q2
				CCNF	FBXO4
				CCNF	UBE2Q1
				CCNF	COPS6
				CCNF	FBXO22
				CCNF	UBE3C
				CCNF	CKS1B
				CCNF	UBE2N
				CCNF	COPS8
				CCNF	COMMD6
				CCNF	TRIM4
				CCNF	COPS5
				CCNF	NAE1
				CCNF	CDC20
				CCNF	CDC26
				CCNF	RNF34
				CCNF	TOP2A
				CCNF	NUSAP1
				CCNF	SPSB2
				CCNF	DET1
				CCNF	WWP1
				CCNF	FBXL16
				CCNF	USP47
				CCNF	TCEB1
				CCNH	POLR2C
				CCNH	POLR2I
				CCNH	CDKN1B
				CCNH	TCEB2
				CCNH	POLE4
				CCNH	GTF2F2
				CCNH	NCBP1
				CCNH	TCEB1
				CCNH	POLE
				CCT2	PSMA3
				CCT2	EIF3E
				CCT2	HSPE1
				CCT2	TRIM28
				CCT2	EIF2S1
				CCT2	PDCL
				CCT2	PFDN1
				CCT2	FAF2
				CCT2	RPS3
				CCT2	CCT5
				CCT2	FBXO4
				CCT2	VBP1
				CCT2	PSMB4
				CCT2	RPS5
				CCT2	RPL14
				CCT2	RPL34
				CCT2	RPL7
				CCT2	RPS24
				CCT2	RPL35A
				CCT2	RNASE2
				CCT2	FBXL3
				CCT2	GUSB
				CCT2	VAT1
				CCT2	HDAC3
				CCT2	PPP2CA
				CCT2	PRDX6
				CCT2	PFDN4
				CCT2	GDI2
				CCT2	DNAJA1
				CCT2	DCAF7
				CCT2	RPS4X
				CCT2	VCP
				CCT2	TUBA1B
				CCT2	PSMD1
				CCT2	CDC20
				CCT2	CCT4
				CCT4	TARBP1
				CCT4	EIF3D
				CCT4	PSMA3
				CCT4	HSPE1
				CCT4	EIF2S1
				CCT4	PDCL
				CCT4	PSMC1
				CCT4	PFDN1
				CCT4	RPS3
				CCT4	CCT5
				CCT4	FBXO4
				CCT4	VBP1
				CCT4	PA2G4
				CCT4	HDAC3
				CCT4	PSMD1
				CCT4	PSMC5
				CCT4	TUBA1B
				CCT4	RPS7
				CCT4	RPL7
				CCT4	FBXL3
				CCT4	PEX19
				CCT4	PFDN4
				CCT4	CDC20
				CCT4	RPS4X
				CCT4	PSMC3
				CCT4	RPS24
				CCT4	RPS5
				CCT4	RPL23A
				CCT4	RPL34
				CCT4	PSMD14
				CCT4	EIF3F
				CCT4	RPL14
				CCT4	RPL35A
				CCT4	PPP2CA
				CCT4	DCAF7
				CCT5	EIF3D
				CCT5	HSPE1
				CCT5	SSR1
				CCT5	PFDN1
				CCT5	RPS3
				CCT5	RPS5
				CCT5	HSPA14
				CCT5	PPP2CA
				CCT5	HDAC3
				CCT5	VBP1
				CD2BP2	POLR2I
				CD2BP2	FUS
				CD2BP2	SNRPG
				CD2BP2	POLR2D
				CD2BP2	LSM3
				CD2BP2	TSSC4
				CD2BP2	SF3B5
				CD2BP2	PPIL1
				CD2BP2	GTF2F2
				CD2BP2	NCBP1
				CD3E	CD4
				CD3E	SLA2
				CD3E	CTLA4
				CD3E	PDCD1
				CD3E	PTPN11
				CD3E	RGS1
				CD3E	HLA-DPB1
				CD3E	HLA-DPA1
				CD3E	IL2RG
				CD4	VAMP8
				CD4	NECAP2
				CD4	PTPN11
				CDC20	KEAP1
				CDC20	ZW10
				CDC20	PSMD8
				CDC20	PSMA3
				CDC20	PSMD10
				CDC20	RNASEH2A
				CDC20	GMNN
				CDC20	NCAPG
				CDC20	GINS2
				CDC20	PSMB7
				CDC20	KIF11
				CDC20	NDC80
				CDC20	DCPS
				CDC20	MCM6
				CDC20	CENPE
				CDC20	UBE2Q2
				CDC20	PSMB6
				CDC20	CDCA5
				CDC20	FBXO4
				CDC20	SMC2
				CDC20	UBE2Q1
				CDC20	MAD2L1
				CDC20	KIAA0101
				CDC20	UBE3C
				CDC20	PSMD1
				CDC20	PSMC5
				CDC20	CKS1B
				CDC20	TYMS
				CDC20	UBE2N
				CDC20	PPP2R1A
				CDC20	CENPQ
				CDC20	PPP1CC
				CDC20	TRIM4
				CDC20	PSMB5
				CDC20	UBE2T
				CDC20	CEP55
				CDC20	NCAPD3
				CDC20	PPP3CB
				CDC20	RFC4
				CDC20	MCM10
				CDC20	UBE2V2
				CDC20	SPSB2
				CDC20	SHFM1
				CDC20	FBXL16
				CDC20	DYNLL1
				CDC20	NUP160
				CDC20	TCEB1
				CDC20	WWP1
				CDC20	PSMB2
				CDC20	PSMC3
				CDC20	RACGAP1
				CDC20	PSMD14
				CDC20	UHRF1
				CDC20	NUP37
				CDC20	CHEK1
				CDC20	RNF34
				CDC20	PSMD6
				CDC20	PCNA
				CDC20	PRC1
				CDC20	TOP2A
				CDC20	CENPN
				CDC20	NUSAP1
				CDC20	PPP2CA
				CDC20	PTTG1
				CDC20	CDC26
				CDC23	PSMD8
				CDC23	PSMD10
				CDC23	FBXL15
				CDC23	CDKN1B
				CDC23	PSMB7
				CDC23	HERC2
				CDC23	PSMB1
				CDC23	TCEB2
				CDC23	UBE2Q2
				CDC23	PSMB6
				CDC23	FBXO4
				CDC23	PSMB4
				CDC23	UBE2Q1
				CDC23	PSME3
				CDC23	MAD2L1
				CDC23	FBXO22
				CDC23	PSMC5
				CDC23	CKS1B
				CDC23	UBA6
				CDC23	UBE2N
				CDC23	KCTD6
				CDC23	FBXL3
				CDC23	TRIM4
				CDC23	KLHL9
				CDC23	PSMB5
				CDC23	PCGF6
				CDC23	GLMN
				CDC23	PSMB2
				CDC23	CDC26
				CDC23	PTTG1
				CDC23	SHFM1
				CDC23	WWP1
				CDC23	SPSB2
				CDC23	FBXL16
				CDC23	TCEB1
				CDC23	PSMD14
				CDC23	PSMD9
				CDC23	PSMD6
				CDC26	KEAP1
				CDC26	PSMD8
				CDC26	PSMA3
				CDC26	PSMD10
				CDC26	UBE2D4
				CDC26	FBXL15
				CDC26	MSH2
				CDC26	PSMB7
				CDC26	PSMC1
				CDC26	HERC2
				CDC26	TCEB2
				CDC26	UBE2Q2
				CDC26	PSMB6
				CDC26	RPS27A
				CDC26	FBXO4
				CDC26	PSMB4
				CDC26	UBE2Q1
				CDC26	MAD2L1
				CDC26	FBXO22
				CDC26	UBE3C
				CDC26	PSMD1
				CDC26	PSMC5
				CDC26	UBA6
				CDC26	UBE2N
				CDC26	TRIM4
				CDC26	KLHL9
				CDC26	PSMB5
				CDC26	GLMN
				CDC26	PSMB2
				CDC26	TRIM32
				CDC26	WWP1
				CDC26	FBXL16
				CDC26	FBXO15
				CDC26	SPSB2
				CDC26	RNF34
				CDC26	PSMC3
				CDC26	TCEB1
				CDC26	SHFM1
				CDC26	PSMD6
				CDC26	UBE2D2
				CDC26	PSMD14
				CDC26	PTTG1
				CDCA4	PPP2R1A
				CDCA5	ZW10
				CDCA5	NCAPG
				CDCA5	GINS2
				CDCA5	KIF11
				CDCA5	NDC80
				CDCA5	CLASP1
				CDCA5	CENPE
				CDCA5	UBE2T
				CDCA5	PRC1
				CDCA5	NUSAP1
				CDCA5	KIAA0101
				CDCA5	TYMS
				CDCA5	UHRF1
				CDCA5	CEP55
				CDCA5	TOP2A
				CDCA5	RACGAP1
				CDCA5	PTTG1
				CDCA5	DYNLL1
				CDCA5	PPP2R1A
				CDCA5	PPP2CA
				CDCA5	MIS12
				CDCA5	NUP160
				CDCA5	PPP1CC
				CDCA5	NUP37
				CDCA5	CENPQ
				CDCA5	CENPN
				CDCA5	MAD2L1
				CDK10	ZNF276
				CENPE	ZW10
				CENPE	NCAPG
				CENPE	KIF11
				CENPE	TYMS
				CENPE	CHEK1
				CENPE	NCAPD3
				CENPE	PTTG1
				CENPE	TMED3
				CENPE	TMED9
				CENPE	COPZ1
				CENPE	PPP2R1A
				CENPE	PPP1CC
				CENPE	NUP37
				CENPE	KIFAP3
				CENPE	DYNLL1
				CENPE	CEP55
				CENPE	SMC2
				CENPE	NUSAP1
				CENPE	TOP2A
				CENPE	PRC1
				CENPE	CENPN
				CENPE	RACGAP1
				CENPE	MAD2L1
				CENPK	ZW10
				CENPN	ZW10
				CENPN	NCAPG
				CENPN	GINS2
				CENPN	KIF11
				CENPN	NDC80
				CENPN	CLASP1
				CENPN	MAD2L1
				CENPN	KIAA0101
				CENPN	PPP2R1A
				CENPN	CENPQ
				CENPN	PPP1CC
				CENPN	CEP55
				CENPN	NUP160
				CENPN	STRA13
				CENPN	DYNLL1
				CENPN	RACGAP1
				CENPN	UHRF1
				CENPN	PRC1
				CENPN	PTTG1
				CENPN	TOP2A
				CENPN	NUSAP1
				CENPN	PPP2CA
				CENPN	NUP37
				CENPN	MIS12
				CENPQ	ZW10
				CENPQ	NDC80
				CENPQ	MAD2L1
				CENPQ	PDS5B
				CENPQ	PPP2R1A
				CENPQ	PPP2CA
				CENPQ	PPP1CC
				CENPQ	XPO1
				CENPQ	NUP37
				CENPQ	NUP160
				CENPQ	MIS12
				CENPQ	STRA13
				CEP164	DCTN3
				CEP164	RFC4
				CEP164	RPA2
				CEP164	PPP2R1A
				CEP250	PPP2R1A
				CEP250	NME7
				CEP55	NCAPG
				CEP55	GINS2
				CEP55	KIF11
				CEP55	NDC80
				CEP55	SMC2
				CEP55	MAD2L1
				CEP55	KIAA0101
				CEP55	TYMS
				CEP55	RFC4
				CEP55	CHEK1
				CEP55	PRC1
				CEP55	PTTG1
				CEP55	TOP2A
				CEP55	RACGAP1
				CEP55	NUSAP1
				CETN3	SAC3D1
				CHCHD10	SLC25A4
				CHCHD10	CHCHD6
				CHCHD10	CHCHD4
				CHCHD10	CYC1
				CHCHD10	CHCHD2
				CHCHD2	SLC25A4
				CHCHD2	CHCHD6
				CHCHD2	CHCHD4
				CHCHD2	CYC1
				CHCHD2	COX5A
				CHCHD2	NDUFA8
				CHCHD4	TOMM22
				CHCHD4	TIMM10
				CHCHD4	SOD1
				CHCHD4	OXA1L
				CHCHD4	GFM1
				CHCHD4	IMMT
				CHCHD4	TIMM9
				CHCHD4	CHCHD5
				CHCHD5	CYC1
				CHCHD6	MTX2
				CHCHD6	NDUFA8
				CHCHD6	IMMT
				CHEK1	POLR2I
				CHEK1	GMNN
				CHEK1	MSH2
				CHEK1	GINS2
				CHEK1	KIF11
				CHEK1	MCM6
				CHEK1	SMC2
				CHEK1	MAD2L1
				CHEK1	KIAA0101
				CHEK1	TYMS
				CHEK1	PPP2R1A
				CHEK1	UBE2T
				CHEK1	PCNA
				CHEK1	RFC4
				CHEK1	PTTG1
				CHEK1	PRC1
				CHEK1	RACGAP1
				CHEK1	NUSAP1
				CHEK1	SUPT5H
				CHEK1	GTF2H5
				CHEK1	TOP2A
				CHEK1	RAD17
				CHMP7	WDR12
				CHMP7	RPS27A
				CHORDC1	METAP2
				CHRAC1	POLE4
				CHRAC1	POLE
				CHST7	UST
				CIAPIN1	NFU1
				CIAPIN1	FAM96B
				CIAPIN1	LYRM4
				CIB1	CRY2
				CISD1	SOD1
				CISH	TCEB2
				CISH	COPS4
				CISH	COPS6
				CISH	COMMD6
				CISH	COPS5
				CISH	NAE1
				CISH	FBXL16
				CISH	DCUN1D4
				CISH	FBXO15
				CISH	SOCS2
				CISH	SPSB2
				CKAP2	NCAPG
				CKAP2	SMC2
				CKAP2	MAD2L1
				CKAP2	PRC1
				CKAP2	NUSAP1
				CKS1B	PSMD8
				CKS1B	PSMA3
				CKS1B	PSMD10
				CKS1B	RPA3
				CKS1B	GMNN
				CKS1B	NCAPG
				CKS1B	PSMB7
				CKS1B	KIF11
				CKS1B	NDC80
				CKS1B	PSMB6
				CKS1B	MAD2L1
				CKS1B	PSMD1
				CKS1B	PSMC5
				CKS1B	UBE2T
				CKS1B	PRC1
				CKS1B	TOP2A
				CKS1B	NUSAP1
				CKS1B	PCNA
				CKS1B	PTTG1
				CKS1B	RFC4
				CKS1B	TYMS
				CKS1B	SHFM1
				CKS1B	PSMD6
				CKS1B	PSMC3
				CKS1B	PSMB5
				CKS1B	PSMD14
				CKS1B	PSMB2
				CLASP1	ZW10
				CLASP1	TUBG1
				CLASP1	NUP160
				CLASP1	NUP37
				CLASP1	PPP1CC
				CLASP1	DYNLL1
				CLASP1	MAD2L1
				CLASP1	DCTN2
				CLNS1A	SNRPG
				CLNS1A	GEMIN6
				CLNS1A	GEMIN5
				CLNS1A	LSM3
				CLNS1A	GEMIN4
				CLNS1A	SNRPD2
				CLNS1A	LSM2
				CLNS1A	GEMIN8
				CLNS1A	ZNF706
				CLNS1A	ERH
				CMPK1	TYMS
				COG2	COPB1
				COG2	DCTN3
				COG2	TMED3
				COG2	COG7
				COG2	TMED9
				COG2	DCTN2
				COG2	MAN1C1
				COG2	COPZ1
				COG2	VPS53
				COG2	COG6
				COG6	COPB1
				COG6	DCTN3
				COG7	COPB1
				COG7	TMED3
				COG7	TMED9
				COG7	MAN1A2
				COG7	COPZ1
				COIL	SART3
				COIL	POLR2L
				COMMD1	COPS4
				COMMD1	SOD1
				COMMD1	FBXO4
				COMMD1	COPS6
				COMMD1	FBXL16
				COMMD1	WDR5
				COMMD1	NAE1
				COMMD1	DCAF7
				COMMD1	SPSB2
				COMMD1	KCTD6
				COMMD1	DDA1
				COMMD1	COPS8
				COMMD1	COPS5
				COMMD1	TCEB1
				COMMD1	COMMD6
				COMMD10	FBXL15
				COMMD10	COPS4
				COMMD10	NAE1
				COMMD6	KEAP1
				COMMD6	FBXL15
				COMMD6	DCUN1D5
				COMMD6	COPS4
				COMMD6	ERCC8
				COMMD6	RPS27A
				COMMD6	FBXO4
				COMMD6	COPS6
				COMMD6	FBXO22
				COMMD6	VPS33B
				COMMD6	COPS8
				COMMD6	KCTD6
				COMMD6	UCHL3
				COMMD6	UBE2D2
				COMMD6	DDA1
				COMMD6	NAE1
				COMMD6	FBXL16
				COMMD6	FBXO15
				COMMD6	DCAF7
				COMMD6	SPSB2
				COMMD6	WDR5
				COMMD6	DCAF17
				COMMD6	KLHL9
				COMMD6	DCAF4
				COMMD6	DCUN1D4
				COMMD6	SOCS2
				COMMD6	TCEB1
				COMMD6	COPS5
				COPB1	ZW10
				COPB1	POLR3B
				COPB1	NECAP2
				COPB1	KPNA3
				COPB1	KIFAP3
				COPB1	DCTN3
				COPB1	RACGAP1
				COPB1	VAMP8
				COPB1	TMED3
				COPS4	KEAP1
				COPS4	POLR2I
				COPS4	FBXL15
				COPS4	GTF2H4
				COPS4	DCUN1D5
				COPS4	TCEB2
				COPS4	PSMD6
				COPS4	PSMD14
				COPS4	EIF3F
				COPS4	KCTD6
				COPS4	DCAF17
				COPS4	TFPT
				COPS4	SOCS2
				COPS4	FBXO15
				COPS4	DCAF7
				COPS4	SPSB2
				COPS4	FBXO22
				COPS4	POLR2D
				COPS4	POLR2F
				COPS4	DCUN1D4
				COPS4	ERCC3
				COPS4	POLR2L
				COPS4	KLHL9
				COPS4	GTF2H5
				COPS4	POLR2G
				COPS4	FBXL16
				COPS4	FBXO4
				COPS4	RPS27A
				COPS4	ERCC8
				COPS4	FBXL3
				COPS4	TCEB1
				COPS4	DDA1
				COPS4	WDR5
				COPS4	DCAF4
				COPS4	COPS5
				COPS4	COPS8
				COPS4	COPS6
				COPS5	PSMD8
				COPS5	EIF3D
				COPS5	PSMA3
				COPS5	EIF3E
				COPS5	POLR2I
				COPS5	FBXL15
				COPS5	EIF3K
				COPS5	GTF2H4
				COPS5	EIF3J
				COPS5	TCEB2
				COPS5	POLR2D
				COPS5	FBXO4
				COPS5	ERCC3
				COPS5	NDUFS4
				COPS5	POLR2G
				COPS5	COPS6
				COPS5	MRPL13
				COPS5	FBXO22
				COPS5	COPS8
				COPS5	KCTD6
				COPS5	FBXL3
				COPS5	PSMD14
				COPS5	FAU
				COPS5	UCHL3
				COPS5	EIF3A
				COPS5	EIF3L
				COPS5	DCAF17
				COPS5	TFPT
				COPS5	SPSB2
				COPS5	FBXL16
				COPS5	DCAF7
				COPS5	SOCS2
				COPS5	POLR2F
				COPS5	WDR5
				COPS5	GTF2H5
				COPS5	DDA1
				COPS5	PSMD6
				COPS5	EIF3H
				COPS5	DCUN1D4
				COPS5	EIF3F
				COPS5	TCEB1
				COPS6	KEAP1
				COPS6	POLR2I
				COPS6	FBXL15
				COPS6	EIF3K
				COPS6	POLR2D
				COPS6	FBXO4
				COPS6	ERCC3
				COPS6	POLR2G
				COPS6	EIF3H
				COPS6	PSMD14
				COPS6	DET1
				COPS6	TFPT
				COPS6	SPSB2
				COPS6	FBXL16
				COPS6	DCAF7
				COPS6	KCTD6
				COPS6	GTF2H5
				COPS6	WDR5
				COPS6	POLR2F
				COPS6	POLR2L
				COPS6	DCUN1D3
				COPS6	TCEB1
				COPS6	DCAF4
				COPS6	COPS8
				COPS8	POLR2I
				COPS8	FBXL15
				COPS8	GTF2H4
				COPS8	TCEB2
				COPS8	POLR2D
				COPS8	FBXO4
				COPS8	POLR2G
				COPS8	SOCS5
				COPS8	FBXO22
				COPS8	POLR2L
				COPS8	DCUN1D4
				COPS8	SPSB2
				COPS8	TFPT
				COPS8	GTF2H5
				COPS8	WDR5
				COPS8	FBXL16
				COPS8	KCTD6
				COPS8	TCEB1
				COPS8	DDA1
				COPS8	DCAF7
				COPZ1	ZW10
				COPZ1	KIF11
				COPZ1	USE1
				COPZ1	TMEM115
				COPZ1	TMED3
				COPZ1	TMED9
				COPZ1	KIFAP3
				COPZ1	GBF1
				COPZ1	DYNLL1
				COPZ1	NECAP2
				COPZ1	RACGAP1
				COPZ1	DCTN2
				COPZ1	DYNLL2
				COQ3	COQ5
				COX10	COX6A1
				COX10	SCO1
				COX10	COX7C
				COX10	SUCLA2
				COX10	CYC1
				COX10	UQCRC2
				COX10	COX4I1
				COX10	NDUFA4
				COX10	UQCRFS1
				COX10	COX5A
				COX10	COX11
				COX4I1	COX6A1
				COX4I1	NDUFS7
				COX4I1	PMPCB
				COX4I1	NDUFS3
				COX4I1	NDUFA9
				COX4I1	UQCRC2
				COX4I1	NDUFB8
				COX4I1	UQCRFS1
				COX4I1	COX5A
				COX4I1	NDUFA8
				COX4I1	NDUFA13
				COX4I1	COX7C
				COX4I1	COX6C
				COX5A	UQCRC1
				COX5A	COX6A1
				COX5A	NDUFS7
				COX5A	NDUFB3
				COX5A	PMPCB
				COX5A	SCO1
				COX5A	NDUFB5
				COX5A	NDUFS3
				COX5A	NDUFA9
				COX5A	UQCRC2
				COX5A	NDUFB10
				COX5A	NDUFB11
				COX5A	NDUFS4
				COX5A	NDUFB8
				COX5A	UQCRFS1
				COX5A	CYC1
				COX5A	MDH1
				COX5A	NDUFA3
				COX5A	NDUFC1
				COX5A	NDUFA1
				COX5A	NDUFA13
				COX5A	NDUFB2
				COX5A	MDH2
				COX5A	SDHC
				COX5A	NDUFA11
				COX5A	COX8A
				COX5A	NDUFA4
				COX5A	NDUFA8
				COX5A	NDUFAB1
				COX5A	COX7C
				COX5A	COX6C
				COX6A1	UQCRC1
				COX6A1	PMPCB
				COX6A1	UQCRC2
				COX6A1	CYC1
				COX6A1	NDUFA4
				COX6A1	COX8A
				COX6A1	UQCRFS1
				COX6A1	COX6C
				COX6A1	COX7C
				COX6C	PMPCB
				COX6C	UQCRC2
				COX6C	NDUFB11
				COX6C	NDUFB8
				COX6C	UQCRFS1
				COX6C	NDUFA8
				COX6C	NDUFA13
				COX6C	COX7C
				COX6C	NDUFAB1
				COX7C	PMPCB
				COX7C	UQCRC2
				COX7C	NDUFB8
				COX7C	HINT1
				COX7C	UQCRFS1
				COX7C	COX8A
				COX7C	RPL24
				COX7C	RPL34
				COX7C	RPS29
				COX7C	NDUFA11
				COX7C	NDUFB2
				COX7C	RPL35A
				COX8A	UQCRC1
				COX8A	NDUFB8
				COX8A	UQCRFS1
				COX8A	CYC1
				CPA3	FCER1A
				CPNE3	VAMP8
				CPSF1	POLR2I
				CPSF1	PRPF19
				CPSF1	SNRNP27
				CPSF1	NUPL2
				CPSF1	DNAJC8
				CPSF1	EIF4A3
				CPSF1	SNRPG
				CPSF1	NUP205
				CPSF1	CPSF4
				CPSF1	SF3B3
				CPSF1	SARNP
				CPSF1	PPP1CC
				CPSF1	NUP188
				CPSF1	PPIL1
				CPSF1	NCBP1
				CPSF1	LSM2
				CPSF1	CXXC1
				CPSF1	LSM5
				CPSF1	DDX46
				CPSF1	TRA2B
				CPSF1	NUP37
				CPSF1	NUP88
				CPSF2	PRPF19
				CPSF2	PRPF38A
				CPSF2	DNAJC8
				CPSF2	EIF4A3
				CPSF2	SUPT5H
				CPSF2	PPIL1
				CPSF2	POLR2L
				CPSF2	NUP37
				CPSF2	NUP188
				CPSF2	PPP1CC
				CPSF2	NUP93
				CPSF2	NCBP1
				CPSF2	FIP1L1
				CPSF3L	NCBP1
				CPSF3L	SUPT5H
				CPSF4	POLR2I
				CPSF4	PRPF19
				CPSF4	NUP107
				CPSF4	NUP155
				CPSF4	SNRNP27
				CPSF4	LSM8
				CPSF4	NUP210
				CPSF4	PRPF38A
				CPSF4	NUPL2
				CPSF4	SNW1
				CPSF4	DNAJC8
				CPSF4	NUP54
				CPSF4	DHX38
				CPSF4	EIF4A3
				CPSF4	SNRPG
				CPSF4	POLR2D
				CPSF4	UPF3B
				CPSF4	TSEN2
				CPSF4	NUP205
				CPSF4	NUP88
				CPSF4	GTF2F2
				CPSF4	POLR2F
				CPSF4	PPIL1
				CPSF4	NUP188
				CPSF4	PRPF4
				CPSF4	LSM3
				CPSF4	SF3B5
				CPSF4	LSM2
				CPSF4	POLR2G
				CPSF4	SNRPD2
				CPSF4	DHX16
				CPSF4	NUP37
				CPSF4	SF3B3
				CPSF4	LSM5
				CPSF4	PPP1CC
				CPSF4	SARNP
				CPSF4	DDX46
				CPSF4	CWC15
				CPSF4	TRA2B
				CPSF4	NCBP1
				CPSF4	NUP160
				CPSF4	SRRM1
				CPSF4	CSTF2T
				CPSF4	CSTF2
				CPSF4	FIP1L1
				CRBN	GLMN
				CRBN	DCAF7
				CRBN	DDA1
				CRELD2	SDF2L1
				CRELD2	HSPA5
				CRELD2	DNAJB11
				CRELD2	HYOU1
				CRY1	RPS27A
				CRY1	PPP1CC
				CRY1	FBXL3
				CRY1	CRY2
				CRY2	PPP1CC
				CSE1L	NUP107
				CSE1L	NUP155
				CSE1L	XPO4
				CSE1L	KPNA3
				CSE1L	IPO4
				CSE1L	RFC4
				CSE1L	WDR5
				CSNK2B	PRPF38A
				CSNK2B	IMP4
				CSNK2B	PDCL
				CSNK2B	SMC2
				CSNK2B	PIP4K2C
				CSNK2B	WDR36
				CSNK2B	TOP2A
				CSNK2B	FUNDC1
				CSTF2	POLR2I
				CSTF2	PRPF19
				CSTF2	SNRNP27
				CSTF2	FUS
				CSTF2	PRPF38A
				CSTF2	DNAJC8
				CSTF2	SUB1
				CSTF2	DHX38
				CSTF2	EIF4A3
				CSTF2	SNRPG
				CSTF2	UPF3B
				CSTF2	POLR2G
				CSTF2	LSM3
				CSTF2	SF3B3
				CSTF2	SRRM1
				CSTF2	CSTF2T
				CSTF2	FIP1L1
				CSTF2	SARNP
				CSTF2	SNRPD2
				CSTF2	SF3B5
				CSTF2	POLR2F
				CSTF2	CWC15
				CSTF2	PPIL1
				CSTF2	TRA2B
				CSTF2	LSM5
				CSTF2	PRPF4
				CSTF2	LSM2
				CSTF2	NCBP1
				CSTF2T	PRPF19
				CSTF2T	SNRNP27
				CSTF2T	FUS
				CSTF2T	PRPF38A
				CSTF2T	SNRNP40
				CSTF2T	DNAJC8
				CSTF2T	DHX38
				CSTF2T	EIF4A3
				CSTF2T	SNRPG
				CSTF2T	POLR2D
				CSTF2T	UPF3B
				CSTF2T	POLR2G
				CSTF2T	SF3B3
				CSTF2T	USP39
				CSTF2T	POLR2L
				CSTF2T	SRRM1
				CSTF2T	THOC6
				CSTF2T	SF3B5
				CSTF2T	SARNP
				CSTF2T	CWC15
				CSTF2T	POLR2F
				CSTF2T	DDX46
				CSTF2T	PPIL1
				CSTF2T	PRPF4
				CSTF2T	TRA2B
				CSTF2T	HNRNPF
				CSTF2T	LSM2
				CSTF2T	LSM5
				CSTF2T	NCBP1
				CSTF2T	SNRPD2
				CSTF2T	POLR2A
				CSTF2T	FIP1L1
				CTBP1	HDAC1
				CTLA4	ICOS
				CTLA4	PTPN11
				CTPS2	TWISTNB
				CTPS2	POLR2L
				CTPS2	POLR1E
				CWC15	POLR2I
				CWC15	PRPF19
				CWC15	SNRNP27
				CWC15	LSM8
				CWC15	DHX35
				CWC15	PRPF38A
				CWC15	DNAJC8
				CWC15	EIF4A3
				CWC15	SNRPG
				CWC15	UPF3B
				CWC15	SNIP1
				CWC15	LSM3
				CWC15	SF3B3
				CWC15	FIP1L1
				CWC15	GTF2F2
				CWC15	SNRPD2
				CWC15	SF3B5
				CWC15	PPIL1
				CWC15	PRPF4
				CWC15	NCBP1
				CWC15	LSM2
				CWC15	POLR2F
				CWC15	LSM5
				CWC15	TRA2B
				CWF19L2	PRPF19
				CWF19L2	SNW1
				CWF19L2	SNRPG
				CXXC1	SETD1A
				CYC1	NDUFS7
				CYC1	PMPCB
				CYC1	NDUFS3
				CYC1	GRPEL1
				CYC1	NDUFA9
				CYC1	UQCRC2
				CYC1	NDUFB11
				CYC1	SLC25A4
				CYC1	NDUFS4
				CYC1	NDUFB8
				CYC1	UQCRFS1
				CYC1	PDHB
				CYC1	SDHC
				CYC1	TMCO1
				CYC1	NDUFA11
				CYC1	NDUFB2
				CYC1	MRPL2
				CYC1	IDH3B
				CYC1	NDUFA1
				CYC1	MDH2
				CYC1	NDUFA13
				CYC1	TIMM23
				CYC1	NDUFA8
				DAG1	SNTA1
				DARS2	MARS2
				DARS2	FARS2
				DARS2	GARS
				DARS2	VARS
				DARS2	IARS2
				DARS2	VARS2
				DARS2	LARS2
				DCAF17	NAE1
				DCAF17	DCAF7
				DCAF17	DCUN1D4
				DCAF4	NAE1
				DCAF4	DCAF7
				DCAF7	WDR5
				DCAF7	NAE1
				DCAF7	DDA1
				DCAF7	DYRK4
				DCAF7	DET1
				DCP1B	EXOSC6
				DCP1B	LSM2
				DCP1B	EDC4
				DCP1B	EDC3
				DCPS	PARN
				DCPS	HINT1
				DCTN2	ZW10
				DCTN2	TUBG1
				DCTN2	KIF11
				DCTN2	MCM6
				DCTN2	TMED3
				DCTN2	KIFAP3
				DCTN2	RACGAP1
				DCTN2	HLA-DPB1
				DCTN3	HLA-DPA1
				DCTN3	RACGAP1
				DCTN3	KIFAP3
				DCTN3	PPP2R1A
				DCTN3	TMED3
				DCTN3	PCNT
				DCUN1D3	KCTD6
				DCUN1D4	FBXL15
				DCUN1D4	DCUN1D5
				DCUN1D4	TCEB2
				DCUN1D4	FBXO22
				DCUN1D4	KCTD6
				DCUN1D4	FBXL3
				DCUN1D4	KLHL9
				DCUN1D4	NAE1
				DCUN1D4	DDA1
				DCUN1D4	FBXL16
				DCUN1D4	UBE2D2
				DCUN1D4	SOCS2
				DCUN1D5	NAE1
				DDA1	ERCC8
				DDA1	NAE1
				DDA1	GLMN
				DDX10	TWISTNB
				DDX10	RBM28
				DDX10	GRWD1
				DDX10	IMP4
				DDX10	RSL24D1
				DDX10	WDR12
				DDX10	NOB1
				DDX10	EIF4A3
				DDX10	NAF1
				DDX10	NHP2
				DDX10	RIOK2
				DDX10	UTP15
				DDX10	TTC27
				DDX10	TRMT11
				DDX10	METTL1
				DDX10	TFB2M
				DDX10	TSR2
				DDX10	TEX10
				DDX10	POLR1E
				DDX10	SURF6
				DDX10	WDR36
				DDX10	RRP15
				DDX10	RRS1
				DDX10	SDAD1
				DDX10	RPF1
				DDX10	NOP2
				DDX10	MAK16
				DDX10	FTSJ3
				DDX10	DDX24
				DDX10	NOC3L
				DDX10	NOP14
				DDX10	GTPBP4
				DDX24	TWISTNB
				DDX24	POLR3B
				DDX24	GRWD1
				DDX24	IMP4
				DDX24	RSL24D1
				DDX24	WDR12
				DDX24	NOB1
				DDX24	EIF4A3
				DDX24	RIOK2
				DDX24	UTP15
				DDX24	PA2G4
				DDX24	RRS1
				DDX24	TRMT11
				DDX24	SDAD1
				DDX24	MAK16
				DDX24	GTPBP4
				DDX24	TFB2M
				DDX24	RRP15
				DDX24	RPF1
				DDX24	NOC3L
				DDX24	SURF6
				DDX24	TEX10
				DDX24	TSR2
				DDX24	NOP2
				DDX24	FTSJ3
				DDX24	NOP14
				DDX24	DHX30
				DDX24	NLE1
				DDX24	NSUN4
				DDX24	WDR36
				DDX46	POLR2I
				DDX46	PRPF19
				DDX46	SNRNP27
				DDX46	PRPF38A
				DDX46	DNAJC8
				DDX46	EIF4A3
				DDX46	SNRPG
				DDX46	UPF3B
				DDX46	SF3B3
				DDX46	USP39
				DDX46	FIP1L1
				DDX46	PPIL1
				DDX46	PRPF4
				DDX46	NCBP1
				DDX46	LSM2
				DDX46	POLR2F
				DDX46	TRA2B
				DDX50	PRKRA
				DDX50	GTPBP4
				DDX60	DHX36
				DEPDC5	RRAGA
				DERL1	DERL2
				DERL1	ERLEC1
				DERL1	SOD1
				DERL1	RPS27A
				DERL1	PSMC1
				DERL1	FAF2
				DERL1	VCP
				DERL2	UBAC2
				DERL2	HSPA5
				DERL2	FAF2
				DERL2	ERLEC1
				DERL2	VCP
				DET1	UBE2Q1
				DET1	UBE2N
				DET1	TRIM4
				DET1	SPSB2
				DGUOK	SUCLA2
				DHDDS	DOLK
				DHX16	DNAJC8
				DHX16	SNRPG
				DHX16	SNIP1
				DHX16	SF3B5
				DHX16	NCBP1
				DHX16	TRA2B
				DHX30	POLRMT
				DHX35	PRPF19
				DHX35	SNRPD2
				DHX35	SNRPG
				DHX35	SNW1
				DHX38	PRPF19
				DHX38	NUP155
				DHX38	SNRNP27
				DHX38	NUP210
				DHX38	NXT1
				DHX38	PRPF38A
				DHX38	DNAJC8
				DHX38	RNF113A
				DHX38	POLR2D
				DHX38	NUP205
				DHX38	NUP37
				DHX38	POLR2L
				DHX38	SARNP
				DHX38	NUP160
				DHX38	NUP93
				DHX38	NUP188
				DHX38	FIP1L1
				DHX38	NUP88
				DHX38	PPIL1
				DHX38	SF3B5
				DHX38	TRA2B
				DHX38	EIF4A3
				DHX38	LSM2
				DHX38	SNRPG
				DHX38	SF3B3
				DHX38	PRPF4
				DHX38	NCBP1
				DLD	HSD17B10
				DLD	NDUFA9
				DLD	PDHB
				DLST	MRPL49
				DLST	UQCRFS1
				DLST	PDHB
				DLST	MRPL40
				DLST	IDH3B
				DNAI2	DYNLL1
				DNAJA1	GRPEL1
				DNAJA1	HSPA5
				DNAJA1	GRPEL2
				DNAJA1	HSPA14
				DNAJA1	HYOU1
				DNAJA3	DNAJC19
				DNAJA3	HSPA5
				DNAJA3	GRPEL1
				DNAJA3	RNF34
				DNAJB11	SLC35B1
				DNAJB11	SDF2L1
				DNAJB11	HSPA5
				DNAJB11	HSPA14
				DNAJB11	HYOU1
				DNAJB9	SIL1
				DNAJB9	HYOU1
				DNAJB9	SLC33A1
				DNAJB9	HSPA5
				DNAJC14	SARNP
				DNAJC19	TOMM22
				DNAJC19	PMPCB
				DNAJC19	TIMM10
				DNAJC19	GRPEL1
				DNAJC19	SLC25A4
				DNAJC19	NDUFB8
				DNAJC19	GRPEL2
				DNAJC19	TIMM9
				DNAJC19	TIMM23
				DNAJC8	POLR2I
				DNAJC8	PRPF19
				DNAJC8	SNRNP27
				DNAJC8	LSM8
				DNAJC8	FUS
				DNAJC8	PRPF38A
				DNAJC8	SNW1
				DNAJC8	SNRNP40
				DNAJC8	DNAJC9
				DNAJC8	POLR2F
				DNAJC8	POLR2A
				DNAJC8	UPF3B
				DNAJC8	POLR2D
				DNAJC8	PPIL1
				DNAJC8	USP39
				DNAJC8	LSM5
				DNAJC8	SF3B5
				DNAJC8	SF3B3
				DNAJC8	POLR2L
				DNAJC8	FIP1L1
				DNAJC8	PRPF4
				DNAJC8	LSM2
				DNAJC8	POLR2G
				DNAJC8	NCBP1
				DNAJC8	EIF4A3
				DNAJC8	GTF2F2
				DNAJC8	TRA2B
				DNAJC8	LSM3
				DNAJC8	SRRM1
				DNAJC8	HNRNPF
				DNAJC8	SNRPG
				DNAJC8	SNRPD2
				DNAJC9	MSH2
				DNAJC9	MCM6
				DNAJC9	POLA2
				DNAJC9	SMC2
				DNAJC9	PCNA
				DNAJC9	RFC4
				DNMT3A	PHF19
				DOLK	DPAGT1
				DPH2	ELP2
				DPH2	DPH5
				DPH5	WDR12
				DPH5	NHP2
				DPH5	ELP2
				DPY30	MEA1
				DPY30	SETD1A
				DPY30	PRMT6
				DPY30	HDAC1
				DPY30	WDR5
				DRG1	EIF2S1
				DRG1	WDR12
				DRG1	HSPA14
				DRG1	RWDD1
				DRG1	ZC3H15
				DRG2	ZC3H15
				DRG2	RWDD1
				DTD1	RBBP9
				DUSP12	RSL24D1
				DUSP12	GTPBP4
				DUSP2	MAPK9
				DYNLL1	HSPB11
				DYNLL1	ZW10
				DYNLL1	TUBG1
				DYNLL1	SNX4
				DYNLL1	KIF11
				DYNLL1	NDC80
				DYNLL1	VAMP8
[truncated: 4,770 more rows]
