# Supplementary material for: Integration of gene co-expression analysis and multi-class SVM specifies the functional players involved in determining the fate of HTLV-1 infection toward the development of cancer (ATLL) or neurological disorder (HAM/TSP)
Source: PLoS One. 2022 Jan 18;17(1):e0262739. doi: 10.1371/journal.pone.0262739 (PMC8765610; doi:10.1371/journal.pone.0262739)
Supplement: S2 Table — (XLSX) [file pone.0262739.s002.xlsx]

## Sheet: DEGs_NA
DEGs	logFC
BCAS1	0.918977
SLC1A1	0.805967
PGF	-0.801498
FUT3	-0.805284
TSPAN10	-0.806195
B3GNT9	-0.806919
AK5	-0.808904
PPARG	-0.811226
C15orf48	-0.812825
IL4I1	-0.813833
NEU4	-0.8158
GPD1	-0.817002
SDCBP2	-0.817589
GDF1	-0.817726
TLX2	-0.819063
GPR156	-0.820775
LGR4	-0.822748
SLC3A1	-0.82394
ERN2	-0.82517
GLIS2	-0.825421
CRYBB3	-0.825451
LAMC3	-0.827748
NOG	-0.828269
ZNF710	-0.829231
A2ML1	-0.834868
TBX21	-0.836754
ARSI	-0.837327
HPCA	-0.837569
PMEPA1	-0.837892
CXCL2	-0.838638
HES1	-0.839123
DNMBP	-0.839416
CTAG1A	-0.840798
CRTAM	-0.846042
KRT14	-0.847183
FAM47C	-0.850543
GPR12	-0.853711
LAMB3	-0.859981
SHF	-0.861811
KLF14	-0.865944
SOX17	-0.866444
EREG	-0.875954
SDR16C5	-0.87842
BRD8	-0.88066
USP51	-0.881784
AQP2	-0.88444
CACNG7	-0.887745
GGT6	-0.888186
DHH	-0.889019
CAMK2N2	-0.890688
CYP11B1	-0.900196
TSKS	-0.90557
FUT5	-0.906769
PLXND1	-0.907958
KLK9	-0.910092
TMSB4Y	-0.913349
PLA2G4D	-0.9171
CDKL5	-0.919762
GPR153	-0.922372
DBH	-0.922397
VASN	-0.923407
KLF5	-0.923545
GPR157	-0.924003
LCE3E	-0.927498
CADM3	-0.937573
FOXQ1	-0.937579
THSD1	-0.941298
SYN1	-0.951856
DNAH3	-0.956026
LCE2A	-0.962793
FBXO17	-0.963991
FGF3	-0.968854
TBL1Y	-0.971169
CRHR2	-0.97131
2020-09-14	-0.975259
SLC34A3	-0.978027
LINGO1	-0.978696
GPT	-0.985175
BTBD11	-0.98969
PDLIM4	-0.99559
ACTC1	-0.99609
NPBWR1	-1.00122
CALML6	-1.00284
XCL1	-1.01316
FOXS1	-1.0184
BDH2	-1.04083
PF4	-1.04388
NKD2	-1.04562
CYP4F2	-1.04676
PTX3	-1.04828
CCL4	-1.05577
ACVR1C	-1.06031
TMPRSS5	-1.06194
CCL7	-1.06323
CEMP1	-1.06433
KLK3	-1.07483
C1orf229	-1.07562
FOXD3	-1.11079
SNX9	-1.11099
AANAT	-1.11182
NEUROG1	-1.1141
SPAG4	-1.1157
BAALC	-1.12257
SOX1	-1.14004
HOMER1	-1.1423
CCRL2	-1.14335
KRTAP4-1	-1.14358
ADAMTS14	-1.17077
PARD6G	-1.17826
AREG	-1.18145
SCRT2	-1.18683
KRT2	-1.18935
FGF9	-1.19413
NPAS3	-1.20232
HOXA3	-1.21592
HCN2	-1.23306
HCN4	-1.24468
BCAM	-1.2448
ATP10B	-1.26902
SEC14L2	-1.30146
ANKRD33B	-1.30802
LCE2D	-1.30832
NKX2-8	-1.31022
LIMS3	-1.36276
PDZD7	-1.3632
RCOR2	-1.37231
COX6A2	-1.42131
THY1	-1.42961
ANKK1	-1.44629
C2CD4A	-1.45001
IFITM5	-1.46114
POU3F3	-1.46342
LCE5A	-1.46961
THEM5	-1.53256
KRTAP5-8	-1.55754
EXOC3L2	-1.59854
ZSCAN10	-1.73187
PHOX2A	-1.73241
UCN2	-1.80503
GRIN2D	-1.95102
HES7	-2.11618

## Sheet: DEGs_AA
DEGs	logFC
GRIN2D	2.912
GK2	-1.85324
HES7	3.09974
NME2	0.917741
UCN2	2.73132
HIST1H4L	1.66847
NDUFB4	1.21551
ACMSD	-1.39629
ATR	1.05286
HNRNPA1L2	1.14255
ANAPC11	0.907155
NACA2	1.48282
SMPD4	0.971191
ZSCAN10	2.74245
RPL36A	1.10816
SMN1	1.12709
SLC5A8	-1.55978
HIST1H2BI	1.36972
TAOK3	1.57797
RBBP6	0.954178
CCDC89	-1.83457
LBX1	1.13943
AKR1D1	-1.90451
GOLGA6L9	1.42479
MYO1C	0.877866
DUSP19	-2.19206
SOX1	2.0971
PTP4A2	1.34812
HIST1H1E	1.38073
EDARADD	1.06441
RPL10	1.27267
NUCB1	-0.852185
CTNNB1	0.855084
UBE2S	1.0851
BZW1	1.03956
PABPC3	0.907478
RLIM	1.43357
HLA-C	0.981803
GPR1	-1.48028
DLGAP2	-1.26892
GALR3	1.46969
HTR2A	-2.16783
ATP1B3	0.800612
NBPF3	0.961175
ACTBL2	1.46022
ZFYVE27	0.944074
DGKD	0.861073
RPL13	0.818361
MYH4	-1.7614
PSMD12	0.855606
SLC26A11	1.36598
COPS2	0.961244
FAM163A	-1.24052
POU3F3	2.51004
ANP32D	1.50324
HOXD12	-1.29418
THY1	2.33888
FKBP2	0.943182
CCNE1	1.07187
NBPF10	0.857005
BHLHE23	1.50242
HCN2	2.09454
EIF3C	0.891568
ING1	0.866845
OR10H2	1.42496
KPNA2	0.80035
HIST2H3D	0.891143
EID1	0.80481
BACH1	1.73444
FOXP1	0.821874
CDC42EP5	1.53164
FMR1	1.48164
RELT	1.47585
GPR153	1.35933
PHOX2A	2.47159
HIST1H2BL	1.43523
SLC25A33	1.66864
KRTAP5-8	2.49949
MEX3D	1.07216
NBPF15	1.63313
PRKACB	1.04308
LMOD3	-1.5724
BCAS2	0.969743
RGPD5	1.43864
UBE2V1	0.895881
FBXO25	1.18554
GAK	0.893905
HIPK1	1.37202
PAIP1	1.00813
HPS4	1.27225
LGALS9C	0.836073
NUBPL	-0.853827
HIST3H3	1.42641
LCE2D	2.29096
ADAMTS7	1.42515
RAB3IL1	-1.69454
UBE2NL	1.48142
GNS	-0.842834
PSG9	-1.39557
DVL1	1.55249
RAB5B	-0.888268
S100A13	1.07015
PDZD7	2.17702
MYO19	0.884737
C20orf144	1.51206
ZNF92	1.0571
NPAS3	1.98347
LCE1A	1.44551
C2CD4A	2.42542
RRH	1.38142
SEMA3E	-1.3207
PCDHB19P	-1.89455
KLK3	1.94974
PARP8	0.962309
NKX2-5	1.0155
CSTF1	0.976786
ZNF267	1.62776
BRD8	1.84414
ACOT1	0.915068
TINAGL1	0.823674
ITSN2	0.88912
ZNF131	1.13564
NLRP8	-1.38034
KIF3A	1.42048
EXOC3L2	2.44264
AANAT	1.97778
IFITM5	2.30515
TCTEX1D1	-1.53968
MDK	1.16376
USP26	-1.26605
MAPRE3	-1.53612
HRASLS5	1.32186
HIST1H2AH	1.40279
USP49	-1.45443
PYY2	1.40905
EN2	1.42094
OLA1	1.38076
PRICKLE4	-1.95828
GALNT7	1.47204
RNF24	-0.862461
IDO2	-1.46408
ARTN	1.5341
FPGS	0.963287
CCL24	1.44608
MMP17	1.40618
ATXN2L	0.896684
KRTAP4-1	1.91889
RTBDN	1.22417
ZNF765	1.22191
GPSM1	1.30763
ACVR2B	1.59374
ZNF678	1.368
BCL2L1	-0.895125
GGA1	1.09155
PDAP1	1.07482
UNK	0.930382
ZNF660	-1.2553
SLC44A4	-1.36147
TBRG1	1.0209
NDUFS6	1.48279
THSD1	1.81474
LYNX1	1.46111
SPPL2B	1.37982
TOP1	0.998187
RERG	1.30495
FOXS1	1.87357
OMP	1.39042
TECTA	-1.32341
COX6A2	2.31028
MANSC1	-1.74816
TOMM20L	1.41207
LOC401052	-1.48616
VWA1	1.31014
SLC25A32	1.54399
BDH2	1.82242
FOXO4	-0.905178
FAM131C	1.29007
LRRTM4	-1.1666
TEAD2	-1.28907
ACBD7	1.301
BLOC1S2	0.914915
TMEFF2	1.77546
HNRNPA1	0.965691
AQP12A	-1.18731
ZNF713	0.944474
HIST1H3C	1.08038
LOC729603	-0.936477
CCNJ	1.60735
POT1	0.835471
NKX1-2	1.60469
KIF21B	0.990313
PCBP4	0.980541
MPG	1.12634
HTATSF1	1.53019
ZCCHC10	1.05064
CEP97	1.40301
CAMK4	0.874522
LCE1D	1.30399
C21orf59	0.930257
THEM5	2.45112
IFITM4P	0.853778
DUSP15	1.29696
C1orf229	1.93665
LLGL2	0.923595
ZNF117	1.56402
PRR16	-1.3686
PRR7	0.880178
HIST1H4I	1.18028
FBXO17	1.76241
SLC9A6	0.810988
GAS5	1.22011
FTHL17	1.45028
C11orf58	1.25099
LRRC37A2	0.943052
ZNF772	-1.4118
DGKZ	1.06028
SEMG1	-1.15159
AMPD2	1.37657
VGLL3	1.53245
ANKK1	2.26336
DAB1	1.37441
TMEM17	-1.75387
LGI3	1.52473
MT1H	1.24955
DTYMK	0.937469
PIM3	0.995862
HIST1H2AB	1.3286
TRERF1	1.02695
SETD6	1.39852
S100A7	1.16611
EPHB1	-1.31497
BAGE4	1.29119
HOXA3	1.96427
RSPO3	-1.08479
NUS1	0.848375
TNR	1.45763
FLI1	0.829649
CACNA1I	0.914944
GIPC3	1.33704
CCDC140	-1.73109
CASP7	0.881087
NF2	0.895518
HOXC11	-1.47383
OR10A5	1.22989
HLA-DRB6	-2.34838
ATP10A	1.04747
AGFG1	0.825987
SMAD2	0.816721
ALPL	-1.53595
MALAT1	1.30332
ANGPT1	-1.46455
ATP13A5	0.816331
CDH24	1.27949
RNF151	1.56666
GNG13	1.46353
TIMM17A	0.985202
ANKRD33B	2.20685
ABHD11	0.998184
SLC35E4	0.851547
DNAH17	1.48851
FAIM	1.07952
SLC39A13	0.871043
OR8B8	1.26864
TBC1D3F	0.976717
KIAA0100	0.898887
ZNF69	-1.5951
TDRD1	-1.31674
GSG1L	-1.50799
OR2H1	1.35425
BAALC	1.53657
SYT2	1.55019
RANGRF	0.899663
OTOF	1.18569
GFRA4	1.20748
TPSG1	1.25477
HIST1H2BB	1.4984
USP20	1.10001
STRADB	-0.990701
CRISPLD2	-1.76251
FOXK2	1.0304
NFATC1	0.869153
SLIT2	-1.33662
PFDN2	0.98709
GIPR	1.48937
KCTD21	-1.04732
ZNF486	-1.0033
HTR1B	1.33557
PNMA5	1.73548
CPNE7	0.945982
KRTAP19-1	1.45642
MBD2	0.862333
SMC5	1.59106
FOXB1	1.60781
HGSNAT	0.817715
SPINK7	1.35521
CCHCR1	1.3799
DUSP9	1.53978
SENP3	0.94022
SNHG8	1.19949
HIST1H3B	1.27508
SNCB	1.16037
ANKRD50	-1.35977
RTEL1	0.908309
EFNB3	1.67023
TPH1	-1.10955
PCDHGA7	1.39848
MFN1	1.11717
ZNF665	1.71586
SOX17	1.71241
BCAM	1.94043
SPRR2E	1.52279
EAPP	0.885509
FDXR	1.29256
A2ML1	1.7626
PKMYT1	1.06231
LINGO1	1.73053
RCOR2	1.95363
ENTPD2	1.67589
SLC16A1	1.78985
SCARF2	1.37466
UTS2R	1.53216
DCST2	1.28196
CRYBB3	1.29959
GTPBP10	0.838296
TCTE1	1.46641
ATP1A4	1.29761
GPR150	1.4321
CYP11B1	1.48327
NKX2-8	2.10735
UBE2MP1	1.25439
CASP8AP2	1.36439
SLC39A7	0.99385
MS4A2	-1.29486
VTN	1.27029
TH	1.32674
AQP3	1.2005
TFAP4	-1.25107
SERPINA6	1.25891
SRGAP2	1.03016
ATXN7	1.52516
CDX1	1.06006
DNAH3	1.79137
KEL	-1.59788
NEUROG3	1.55119
HEPH	1.2872
MAPK11	1.18738
MED13	0.972384
HCFC1	-0.810038
GYPB	-1.83819
L3MBTL3	0.8191
ACTC1	1.8166
PPP4R2	1.21411
TSC2	0.975389
CRHR2	1.8225
ACTRT1	-1.25638
T	1.55984
ZFAT	0.960035
TSPAN9	-1.95493
C1D	1.12177
PSMF1	1.45104
HAUS6	1.29178
ESF1	1.22319
ZNF567	0.842106
C3orf35	1.02906
HSPB9	1.49691
ZNF136	0.91202
DUSP4	1.64683
RNF139	1.52849
OR6W1P	1.21883
DTHD1	-1.36503
LRRC15	-1.14215
NPM1	0.821183
VDAC2	1.46215
FAM124A	1.18329
RHOH	1.23955
LIMS3	2.13677
VPS13D	0.805558
GPD1	1.59911
CX3CL1	1.33342
ZNF268	1.00152
ZNF205	1.22742
CCBE1	-1.38738
RNF165	-1.48923
MOS	1.42896
HOXB1	-1.72938
CLEC1A	-1.08121
ILDR1	1.34891
CEACAM3	-1.47857
TRIM49	-1.10327
IGF2BP2	-1.38741
ATP11A	1.06108
IQCF5	-1.13713
ZNF121	1.10202
ADCY2	-1.04977
LCE5A	2.1766
ZC3H13	1.55449
NDUFA5	1.19795
SBNO1	0.954551
LRRC37A3	1.18039
SYN1	1.64166
FAM150B	-1.25627
SPIN2B	0.857781
PCDHGB6	-1.23594
AKR1B10	0.865333
HIST1H2AJ	1.24001
FBXO24	1.34135
DNAJC2	1.33661
FBN2	-1.53019
ATP13A3	1.05249
YKT6	1.1122
SLC6A12	-1.53976
MYH14	1.14387
TXN2	0.883134
TTC21B	1.30133
ZBBX	-1.18692
TBC1D29	0.998638
ERMN	1.22166
UTF1	1.33495
HNRNPCL1	1.25052
TLX2	1.69161
HNF1A	1.68857
JMY	0.852783
DEPDC1	1.35415
DRP2	0.883231
BDH1	0.892664
OVCA2	0.970715
SLC4A1	-1.3331
RNF6	1.05217
HMOX2	0.974561
LCE2C	1.5903
FRMD1	1.34064
TBXA2R	0.910271
GCSH	1.10533
SPRED1	-1.47024
ZWILCH	1.24378
ROCK2	-0.859717
NMUR2	1.06117
LCE3E	1.51092
METTL8	1.41155
BEND2	-1.68141
SLC7A9	-1.16179
NOTCH1	-0.804341
HERC3	-0.976995
LYL1	-1.02131
KLF16	1.21792
ISLR	0.949128
GPR27	-1.38618
TCF7	0.837278
DMC1	-1.34486
HCN4	1.70094
PLEKHM3	1.4752
PI3	-0.96138
GLIS2	1.76493
PLK3	1.17553
ATP10B	1.6097
PEX26	1.15211
UTP20	1.31843
SUMO1	1.09849
BRAP	1.40915
KLK9	1.70971
APLP1	1.34003
NFATC2	1.19142
NKD2	1.7791
FGF3	1.78118
PARD6G	1.69308
CCDC15	-1.06084
LHFPL5	1.34564
C8orf37	-0.832199
UBQLN4	-0.871094
TMPRSS5	1.80836
AREG	1.72476
MT1B	1.1827
TMEM121	1.38965
TNS1	-1.28065
CEMP1	1.66322
KLHDC7B	1.3269
RNF148	-1.08451
TIMM13	1.41822
CAMK2N2	1.9123
PF4	1.97806
NPBWR1	1.93183
SH3BP5	0.965617
MUC4	1.02119
CCL4	1.81441
FOXD3	1.88074
CCDC85B	0.885931
ATPAF1	-0.890089
MED31	1.44071
ADH1C	1.26878
LRRC39	1.64844
TIMM50	1.49437
FAM65C	-1.41541
GGTLC1	0.981941
2020-09-14	1.62166
EPS8L2	1.26818
USP31	1.2643
RECQL4	1.40352
GNRH2	1.51955
MT1L	1.12699
SERF1A	0.993253
PLK2	1.62666
FCRLA	-1.50687
SCARA5	1.42901
LOXL2	1.39314
PPIL4	1.51544
KRTAP4-11	1.16232
GDF1	1.51025
LIMK1	1.20259
SLC15A2	-1.15425
TM6SF2	1.27742
METTL10	0.854885
PIKFYVE	1.18699
APOA4	1.24631
PGLYRP4	-1.23517
CIDEC	1.22624
PHLDB3	1.3835
HLA-DPB2	0.971946
ADORA3	-1.39196
FABP5	0.932355
ZNF607	0.887867
SEC31B	1.33104
CGB2	1.25347
DLG3	1.01309
ZBTB7A	1.10341
POLK	1.0093
ABCG2	1.61466
BNIPL	-0.860386
ZNF587	1.19944
HIST1H1D	1.04435
HIST1H4J	0.853142
TLR7	-1.66009
MYOD1	1.66264
HIST1H2AK	1.00674
PNPLA5	1.41993
ARFIP2	1.08031
LEP	-1.14918
LOC388242	1.49844
DDB2	0.821186
PADI4	-1.95067
HIST1H4D	1.22032
PAQR6	0.88705
SLC6A19	1.70846
PAPLN	1.22062
TLR10	-1.61524
OR6K2	1.24678
IER5L	0.824117
NBEAL1	0.993269
ZNF579	1.34832
PALM3	1.17836
BBC3	1.52491
IL18	-2.22801
HR	1.22901
DYDC2	-1.10637
EVX1	1.31931
CCDC82	1.28933
LHB	1.40354
SNRPE	1.22342
KRT8	1.33043
XPA	0.84169
SP7	1.11196
ALDOB	-1.25607
EPN2	1.22381
BMP10	1.11077
LAIR1	-0.829744
TMPRSS2	1.34955
SIRT3	1.08937
TNFRSF13B	-1.45259
ZNF100	1.34055
BCAR1	1.51705
ERBB4	-1.30822
FGFR4	1.03046
TAAR5	1.22657
TTYH1	0.944284
KCNQ5	1.22151
POFUT1	-0.86246
CCL15	1.04894
ZBTB37	1.17556
FOXC2	0.995977
HSF1	1.02352
SLC2A12	1.40064
SLC16A12	-0.813907
GBP6	1.04817
PPP1R14D	-0.948394
ABCC4	-0.8395
RBPMS2	-1.94921
PRLHR	0.924479
WHSC1	1.15401
PDLIM2	1.22391
KLHL11	0.98634
AIMP1	1.35403
RBM47	-1.34377
CYLC2	-1.00957
NOM1	0.944062
SLC16A2	-1.13546
MOGAT3	1.31249
OPN4	1.22589
CSNK1A1L	1.08578
PRM3	1.72786
PHRF1	1.13719
NYX	1.2591
TEP1	1.18569
FKTN	-1.27977
POLI	1.32599
SOX3	1.64428
CLEC4M	1.83315
CACNA1C	1.27826
C1orf158	1.35377
RPTOR	1.1217
CASKIN1	1.30941
SLC5A2	1.08136
SLC9A1	-0.804319
KIT	-1.10013
DEFB119	-0.827179
SF3B4	-1.36346
REEP2	1.61495
SLC25A24	0.884642
COBLL1	-1.23097
UGT2B10	1.12464
GCK	1.16129
LCE2A	1.78959
SYNGR2	1.32153
RAMP2	-1.17493
BEND3	1.00646
GLTPD2	1.34808
RBM19	1.02487
NTN3	1.50668
DNAH5	-1.15312
DNTTIP2	1.46673
APBB1	1.17096
TMEM120B	1.44076
PGF	1.6624
ZNF365	1.42196
TTC22	1.40497
PACRG	1.00829
MAT1A	1.27912
SCML2	-1.16615
ASB4	0.952127
ID1	1.19566
P2RX2	0.881253
PHF8	1.24258
LGR4	1.80303
LOC344967	1.48265
ZNF257	1.37369
ANP32E	1.31945
PRR5L	-1.75371
FBXO42	0.837786
HSF4	1.34052
ATN1	0.838112
FAM83E	1.33484
AGAP2	1.34399
CHKA	0.882715
ARF6	1.113
SLIT3	1.32433
SLC34A3	1.71585
CHRNA5	-1.41517
GABRQ	0.907257
GAPT	-1.5764
TIAM2	1.08586
AMH	1.50114
YAF2	0.9737
RIN2	-1.48338
CALN1	-0.951135
TCAP	1.5014
TNK1	1.06657
GPRIN2	1.45295
MFSD7	1.02394
CYP2B6	1.22554
CYSLTR1	-0.901534
SNAPC3	1.16449
NECAB3	1.12573
RHO	1.19948
VAPB	1.34535
TM6SF1	-0.868565
LMX1A	1.43845
RRAD	1.43182
IL27	1.36313
GORASP1	-1.00077
CDH22	1.06098
PCDHB13	1.07289
PSTPIP2	-1.38403
SCARA3	1.15667
MSH2	0.844351
SNX18	1.01497
L1CAM	-0.97249
TMEM201	1.26212
DDHD1	1.11301
WDR5B	-0.811832
ZDHHC11	1.00545
HCRTR1	1.76013
TCOF1	0.863581
SLC10A1	1.36553
C1orf27	1.41339
DMPK	1.01576
TNXB	1.00876
TFF2	1.32198
KLF14	1.65666
MT3	1.07966
GADD45GIP1	1.17357
DCAF12	-0.863795
OR7E24	1.23914
PEX5	-0.945761
RGPD6	1.15361
TRIM59	0.893378
C9orf50	1.32862
PCDHGA8	1.37411
PCDHGA12	1.50541
NCAPH	1.33851
ETV1	1.01647
SLC12A7	1.38445
SYCP1	1.05552
PROKR1	1.4516
SLC46A2	-1.77286
SLC25A27	-1.07544
ASTN2	0.863535
AGBL3	1.37649
KRTAP6-3	1.35094
PAX5	1.19109
ATP2B2	0.945137
CALHM1	-1.19454
ALG1L	1.10751
CRYBA1	0.94545
CEACAM7	1.17944
CACNB1	1.07785
ADAM11	1.34463
ADAD2	1.11404
KRT28	0.99471
ANKRD2	1.49452
MASP2	1.2099
PYCRL	1.47056
HDAC7	1.25553
FSCN2	1.17238
CHAC1	1.04453
ZC3H11A	1.31723
TTTY13	0.974387
ZNF85	1.10457
CYP4F8	1.08177
PSPN	1.16391
MAST1	1.23391
TRAF4	1.40788
TAS2R50	0.982622
DPYSL5	-1.16982
PYDC1	1.28658
PC	0.954194
TSN	1.19463
KCTD13	-0.91071
TSHB	1.15128
AQP2	1.35156
CXCL2	1.79601
RRP1	1.38503
NDUFB1	0.947392
CSH1	0.996598
ARID1B	0.993284
LOC148709	1.29826
PGPEP1	1.22767
AGER	0.802539
S100G	0.859126
ATP6V1C2	1.10973
RBM8A	0.842176
C9orf66	-1.31546
ZNF107	0.844319
OSBP2	-1.31336
ABI2	0.835164
IFI27L1	1.25769
PRPF39	0.926328
DOK1	0.994457
MTMR11	-1.01248
CLEC4C	-1.23309
KLF7	1.00627
SCRT2	1.89605
LRRC59	1.02878
MINK1	1.09612
BTN1A1	1.01438
CST9	-1.02847
KLF15	-0.999246
ARL8A	1.08292
KCNK7	1.00393
SUDS3	0.832776
SERHL2	1.21673
R3HDML	1.12829
GPX5	1.21337
GPR62	1.38363
HCG27	-1.06603
ZNF20	-0.886985
PLOD1	-0.878726
ACPP	-1.32178
OR6M1	1.04994
DNAJB5	0.944785
RC3H1	1.4201
MESDC2	1.37003
ABCA5	0.936394
UMOD	1.15137
GCOM1	1.22503
RABEP2	1.094
PDE4DIP	0.838358
NUF2	1.39586
CPA3	-1.10253
FCER2	-1.60448
KIF17	1.39882
PDIA3	1.4674
PAQR8	-0.829052
MLANA	0.953503
GJC1	-1.30983
BAHD1	1.19241
PCDHGA2	1.34957
CELA2A	1.27523
RANBP2	0.905182
C1R	1.02094
PDZD11	0.998591
TMEM151A	1.0359
ZNF44	0.999861
INHBC	1.36774
GEMIN7	1.15855
LLGL1	-1.43375
AQP5	1.02834
MLF1	1.72572
NOL3	1.24453
UBE2E2	-1.6202
TMEM169	-1.0724
TMEM190	1.21218
KLHL25	1.13199
DTWD2	-0.971408
SNAI1	1.25316
KIAA0895L	0.859134
PDLIM4	1.57068
CYP4F2	1.53155
PHF6	0.80663
RIT2	1.07178
SSTR2	-1.53821
ZDHHC4	1.27377
CYP3A5	1.27909
DOK5	1.62552
CLDN23	-1.3332
CNP	1.04619
PATZ1	0.833996
BCO2	0.973426
C1S	1.39113
VNN1	-1.57159
MSX1	1.78602
GPR141	-1.374
DSC2	-1.60944
PRM2	1.1288
NOL9	0.907036
IDI2	1.33896
ZNF366	-0.943133
CRIM1	-0.994825
KRTAP10-10	0.969126
WWOX	0.962223
PLA2G4D	1.43014
KIAA1841	1.12031
TSPAN10	1.44241
C9orf116	1.44871
CAMK1G	-1.15861
PSMC3IP	1.05351
CREB3L3	1.45319
VTI1A	1.21992
MS4A5	1.02568
CYP4F22	-1.12404
HSD17B1	1.47321
TREX2	1.00631
DUOXA1	1.10283
OR10A2	1.10471
SYNGR4	1.18518
OPN1MW	1.0099
GRIN1	0.879999
DRD2	1.45756
MLXIPL	1.43562
F2RL1	-1.27187
PER1	1.28675
GPR156	1.40243
SLC5A12	1.11409
HIST1H4A	1.03885
STARD4	1.50936
FAM184B	-1.03004
RASGEF1A	1.51515
ART4	-1.19255
SLC22A10	1.03834
SDCBP2	1.27445
PLEK2	-1.4529
HOMER1	1.73687
ZNF843	1.31921
SLC16A11	1.21904
HIST1H4B	1.07165
UGT2A3	0.885011
ZIM2	1.14434
TRIML1	-1.24201
ZNF710	1.4975
TERT	0.955313
CD1A	-1.24127
NEUROG1	1.81319
ATP8B4	-1.62733
S100A1	-1.10636
PRICKLE1	-1.4033
FOXE3	1.16755
POLR2J4	0.94122
KRT19	1.25622
MIOX	1.31809
FAM47C	1.40592
GLP2R	0.982531
CRISP2	-0.942126
FGFR1	1.4626
NRL	1.22466
KLHDC8B	-1.30204
SCGB3A2	1.17801
GPR39	1.13649
MS4A3	-1.23763
NUDT4	1.11192
TTLL3	0.830412
CDKN2C	1.05394
LHX6	-0.812137
GRB7	1.15783
THAP4	0.898488
LIMD1	0.879177
C19orf73	1.25875
ST18	1.14844
RUNDC3A	-1.09826
UBE2D1	0.999405
PACRGL	1.17474
LCE3D	1.23913
ASNA1	1.30188
TBX1	0.984527
SLC9A5	1.38817
ZDHHC1	-0.82511
ABCD4	0.880364
TIGD7	-0.875417
EMX1	1.15128
PLCXD2	1.23947
PALM	0.902244
ATP2B3	0.932936
RPP14	1.29752
LAMC1	-1.07308
TGFB1	1.21919
LCE1F	1.56074
EPHA1	-1.12646
MARK4	1.30231
CIT	1.6882
IFT80	0.923551
TAS2R38	-0.93674
MAP3K2	0.886295
NRN1L	1.03171
MARS2	-1.05456
CLPS	1.23694
SCUBE1	1.04666
TMPRSS6	0.97922
OR2W3	-1.786
INSM1	-0.915863
CDC27	1.15299
ZNF675	0.840812
BCL11A	-0.997828
SEMA4C	0.93299
HIRA	1.23443
ST7L	0.81411
C15orf48	1.29718
BRSK1	-1.3071
DLG1	1.21925
SLC16A8	1.42855
SORT1	-1.30121
GGT6	1.50111
SPDYE3	1.35185
SLC4A9	1.32444
RORB	1.14008
A1BG	0.849624
H2BFXP	1.43807
ACER3	-0.94075
KRTAP4-3	0.956006
PSORS1C1	-1.22864
SLC26A1	0.986822
OR7E91P	1.07024
KCNJ9	0.829615
USP22	0.854125
CLEC5A	-0.966748
NR4A3	1.20556
TAS2R31	1.13631
HOXD3	-0.860378
ZNF596	1.11335
FHL3	-0.94795
NSUN7	-1.24922
AMN	0.826907
C20orf141	0.984637
PLEKHG6	1.2947
SPSB4	1.15878
TEAD3	1.35472
EGFL8	1.2057
RAB6B	-1.24551
KRT14	1.28788
JAK3	0.839095
HUS1	1.23506
GABRR3	1.22779
CLU	1.34873
NR4A1	1.30389
DOCK3	1.20316
RALGAPA2	0.849698
ZNF35	-1.05907
MAP7D2	1.2432
CXorf58	0.895567
HSPB2	-0.92581
CLDN11	1.14766
CRYBG3	1.18776
MED20	-0.934975
C1QTNF3	1.00774
MATN4	1.33823
SOSTDC1	-1.14325
SIRPA	-0.823441
CTH	0.975878
HIST1H3I	0.908012
CHST11	1.21478
AMBRA1	1.36067
HEXIM1	0.838657
ZNF595	1.01033
S100A7A	0.881945
FLG	0.872937
CHRNB2	1.45326
RSF1	0.839712
TFF1	1.05767
CCDC159	1.15802
CUEDC1	-1.5335
TRPM5	1.11679
NEU4	1.81333
IGFBP6	-0.827381
ZAN	1.06056
CTRB2	1.08128
NDOR1	1.36371
FANCM	1.12652
ZBTB1	1.28777
FHDC1	-1.19561
CYP1A2	1.25443
EYA3	0.992334
ZBED3	1.49192
TMOD1	-1.24963
SEMA3B	0.924448
OTOS	1.1302
CADM3	1.66959
P2RX3	0.942311
TREX1	0.830555
COL27A1	1.00885
NPVF	1.1198
RAC3	0.802183
FLJ26850	-0.984787
LPAR4	-1.36352
NDUFC2	0.806022
C21orf58	1.24528
PIH1D2	1.00613
FGF9	1.54473
OR4D2	1.28115
ASCL2	-0.884886
ZNF549	-1.04836
NPY	1.17851
NR4A2	0.808145
RCOR1	1.09805
FGF7	0.945682
HIST1H2AD	1.16172
KIAA0754	1.06133
MYO3A	0.998336
DDX11	0.848497
RND2	-0.945737
RBBP8	0.925749
TP53AIP1	1.14008
ZNF714	1.13751
TMED8	1.63736
ABCC8	1.22849
TCN1	-1.22834
TAF11	0.881813
MYO3B	-0.932992
KCNC3	1.27474
HMHB1	0.990962
C1orf116	-1.19355
HIST1H4F	1.04768
FLT4	0.804394
CLDND2	-1.23288
LOC284648	-0.996932
CYP27A1	-1.41225
PLEKHG4B	1.27525
RHOBTB3	-1.09088
DUSP10	0.800903
MYH2	0.844011
LPCAT2	-1.47519
CCDC96	0.840561
FGF22	1.11888
SHD	0.969145
KRTAP5-9	1.43373
EVI5	-1.4219
MEGF11	1.14952
PRSS8	1.32585
MOBP	0.963242
LRCH1	0.932994
ITGB1BP2	0.831826
THNSL1	-1.24235
APC2	1.30051
ANPEP	-0.94429
SLC35D1	0.894499
CHID1	1.27646
TMEM95	0.967392
MANEAL	1.15593
CXCL14	-1.00724
RTN4RL2	1.03364
BHMT	0.932143
MPZL3	1.02949
METRNL	0.854654
FAM151A	1.21301
SLC23A1	-1.04519
GIMAP6	0.906401
P2RY13	-1.65669
VASH2	1.17538
ACAP3	0.801655
TAF5L	1.17999
ENPP5	-1.1395
EYA1	0.950053
UPP2	0.968854
FZD9	1.2431
SLC19A2	0.881966
RENBP	-0.852613
CARD14	0.880627
STH	-0.96803
TMEM161B	0.847611
LGALS7	1.36834
FFAR2	-0.976866
RHBDL2	-1.14108
KPTN	1.00534
DND1	1.29817
NXN	-0.928207
RAD50	0.855485
RASA4	1.09534
ZNF157	0.972473
FOXQ1	1.64938
CXCR6	-1.37275
CRYAB	1.09887
CDC37L1	1.16579
TAF7L	1.17289
SLC9A3R2	1.30013
WNT6	1.35436
FSCN1	-0.810791
GPR107	1.06472
TRIM29	-0.877267
HIST1H2BO	0.944403
NUDT10	1.02655
CHST4	1.19151
RBMY1B	0.90046
RPRD1B	1.10445
PTPRO	-1.12693
KLHL15	1.17164
IL17RE	1.04937
OCM2	1.16676
BEST1	-1.49443
SPDEF	1.25346
WDR93	0.916557
SDR16C5	1.31905
G0S2	1.65564
NFIX	-1.05988
SHANK1	1.39809
LCE3A	1.3976
GPR157	1.24101
PARP6	0.801201
SPRR2C	1.07985
IRX5	1.58687
KRTAP1-3	0.997347
ATAD3C	0.926389
SYNGR3	1.17448
LYPD2	-1.20241
CTAG1A	1.58236
RGMA	-1.30005
PRDM9	-0.903764
C7	1.16808
ACBD5	0.868314
C2CD3	0.863593
GNAZ	1.24324
KRT15	1.10447
IFNA8	-0.894558
VDR	0.970843
LAMC2	0.845025
ANKS6	0.892721
MARVELD2	0.989145
NOV	-1.34526
SIGLEC10	-1.64823
EFNA2	1.0645
FMO2	-0.909378
KCNK5	1.26462
STON1	1.40716
GGTLC2	0.971703
SLC6A8	-0.827733
RNF144A	-1.06435
LSR	0.865742
PLAC4	1.2832
SYNPO	1.31373
PSPH	1.2145
AQP8	1.25811
FRMD8	0.827468
ATP1A3	0.978801
HMGN3	0.814865
XG	0.904767
CCL17	1.1253
PANX2	-0.809086
GPR45	0.981361
USH1G	-1.0445
DHX57	1.1426
KRT81	0.969191
CENPE	0.835032
FANCA	1.05151
ZNF253	1.28173
PITX3	0.997574
ZNF618	-0.899847
UNC5A	1.22471
IL2RA	0.804904
PRG3	1.34778
DMXL2	-1.43974
MIA2	0.810816
LYRM5	-0.88369
BEST4	1.08987
FOXA2	0.873482
TMEM139	1.0638
PRPS1L1	0.913223
NUDT9P1	1.12245
ARHGEF10L	1.13204
ELOVL4	-1.18703
PPY	1.12891
BOC	0.917556
TNKS2	1.22878
LOXL1	1.44029
AMOT	-0.815479
TMEM206	1.21524
C10orf67	0.954988
TRIM34	0.922881
CLC	-1.84153
WFDC3	0.991227
SCGB1A1	1.14147
SAMD8	0.871456
RALYL	0.864064
C9orf139	1.38667
SLC38A11	-1.32251
ZNF777	1.17568
SPAG4	1.69577
ODF3L2	0.801324
SNX9	1.60576
RAB39B	1.23425
DYSF	-0.901852
UGT1A6	1.01915
MXRA8	1.4491
PLA2G5	1.2024
TAS2R13	0.900247
TM4SF5	1.32149
PCDHGC5	1.00362
FAR2	-0.945756
IL17RD	-0.917552
B3GALNT1	0.821148
IL4I1	1.12608
OLFML1	1.28819
NFKBIL1	0.827296
CCK	1.03164
ALDH3B2	1.08849
SPTA1	-1.33029
GPR12	1.39784
C2orf27A	1.21462
GFER	1.22972
CCNE2	0.996876
PCDHB11	1.33669
DNM1	0.888208
OR1L3	1.1673
MRGPRX3	-0.879544
CCNF	-1.00897
ANKRD23	1.21993
OR4X2	1.25196
C5orf42	1.12421
ZNF628	1.26449
PLEKHG5	1.03714
OR5A1	1.19994
LOC389033	1.09696
RNF208	1.17517
MMP2	-0.942973
BTBD11	1.43156
DYNLRB2	-1.0441
CCDC142	1.1583
ZNF575	1.17555
LRFN4	0.900696
PLXND1	1.0525
ADAD1	0.834478
HSD11B2	1.23044
KCNA2	1.15163
FGD1	1.21918
SH3BP4	-0.886191
CRABP1	1.33581
GHRH	1.01738
TTTY14	1.08154
ABL2	0.824125
EMILIN1	0.811623
MMRN2	1.01416
TRPV1	0.897145
CFL2	1.00552
PBK	1.65519
OPALIN	0.878315
ICAM1	1.12183
KIF27	0.83048
C11orf42	1.15939
LOC554174	-1.05409
NR5A2	0.929075
NECAB2	-1.27334
CTAGE1	1.16321
HAL	-1.55251
SSTR3	0.816923
GNG4	1.62321
B3GNT9	1.39448
BBS5	1.05474
EPS8L1	1.22661
PKD2L1	1.25123
SMCR8	1.21915
MS4A6A	-1.3129
ANKRD34A	-1.05379
PGAM2	1.03459
KLK13	0.876421
SLC18A3	0.900944
OR11A1	0.90645
CREBL2	0.83094
MAP3K10	1.24649
FAM175A	0.801943
ZNF461	1.2117
EMILIN3	1.07278
SFTA2	-0.866475
LYSMD3	0.965893
FCN3	1.14939
TNNI1	1.31343
WDR62	1.20321
RHOV	1.26369
SFN	1.06801
PRLH	1.15821
STX3	-1.4668
JAKMIP1	1.01317
CPLX2	0.995797
SLC22A7	0.813272
IGSF9	1.02692
GPR37L1	0.967138
PDZD4	-1.12169
NUDT8	1.15646
MAB21L2	1.28841
SNCG	1.17354
KIF23	1.2321
CCR5	1.1348
VHLL	1.17765
FUT11	1.02668
BIRC5	1.33842
CH25H	1.47086
ZCCHC2	0.968943
GGN	1.05382
FBXO36	0.853409
GH1	0.990696
BAZ2A	0.918848
ZNF358	-1.08565
GJB3	0.938621
PGLYRP1	-1.47165
ASPHD1	1.09504
TNP2	0.924475
SLC39A5	1.18319
PLXNA4	0.89665
FRMD4B	0.987307
ALDH1L1	1.18345
CREB3L1	0.978946
KCNA10	0.838007
DHH	1.41539
WNT4	0.934302
GPR31	1.15659
TMCO2	1.24087
DBF4	0.884688
CCIN	1.24715
ANGPT4	0.979934
DEFB125	-0.868431
SPRR1A	1.08875
NR0B2	1.10861
CDK5R2	1.19472
TBL1Y	1.39334
CACNB2	0.92101
NPAS1	1.42241
CREB3L4	1.08861
NOVA1	0.856166
EP400NL	1.06435
PDGFD	-0.942598
ZSCAN1	1.18535
NOXO1	1.12966
TEX13A	-0.817336
CCND1	-0.903278
HOXD13	-1.46645
PROP1	0.952822
CLEC12A	-1.70537
CREM	1.23342
TMEM102	1.19138
GH2	1.12255
LCN15	1.04219
LTB4R2	1.0072
SCD	-1.00674
LIPI	1.06878
PBX1	-1.3181
ZNF141	0.89452
SNX33	-0.958994
TEAD1	0.828482
COL11A2	0.893936
LRIG3	1.53691
GATA1	-1.5038
UMPS	0.99329
IGLON5	1.13003
RFT1	1.03547
CCNJL	-1.16791
OAF	-1.34965
LMO1	1.10074
2020-09-10	1.02125
HGFAC	0.926074
EXD2	-0.932198
SLAMF9	1.02909
KRT71	1.17581
SMOC1	0.883521
E2F1	1.28414
AKAP9	1.04166
SLC16A10	-0.905803
HIST4H4	0.901973
TCERG1L	1.49089
ADAMTS13	0.81289
CDH5	0.938473
OSMR	0.84572
KLK14	1.38615
MACROD1	1.16609
NKX2-3	1.01075
HCK	-0.874288
CYP4F3	-1.29356
ZNF808	1.03898
ALOX15B	0.826449
CACNA1A	1.18087
C14orf178	1.11444
TUBA8	1.00919
LHX4	-0.902774
KDM4A	0.968978
EXOC8	0.908343
CORO6	1.04868
DOHH	0.938671
DNAH11	0.982315
DAPK1	-1.16009
HHAT	1.12257
CARD10	1.42561
POU6F2	0.933391
ITIH1	1.22688
ARSF	0.985079
SLC5A5	1.25268
RRP9	0.848425
PLCG2	-0.951839
AGAP1	0.914228
SLC22A2	1.06481
OLR1	-1.14727
MYH11	0.988983
PEX12	1.06643
TNFSF15	-1.15381
SNCAIP	1.37888
SIGLEC15	1.08063
FAM46B	1.07835
MFAP2	0.856764
GPIHBP1	0.833454
FOXD1	1.56167
USP29	1.008
OR10H1	1.1541
TRIM66	1.00553
SYDE1	1.19131
C5AR1	-1.14297
ZNF487	1.2577
SYTL4	-1.27729
MUC2	1.08871
DBF4B	1.0496
FTMT	1.06056
GPR25	1.07338
LAMA4	1.00418
UNC5CL	1.17803
SLC6A5	1.08642
CD300LF	-1.22541
C4orf26	1.11361
F10	1.07806
DNAJC6	1.07988
TCF7L2	-0.855854
ALS2CL	0.968525
WWTR1	1.35078
SPINK4	0.945641
SFTPA1	0.950722
FCN2	1.21634
SEC14L2	1.29959
TEKT3	0.842353
ZNF592	1.23067
ZWINT	0.833686
DNAI2	-0.899059
FZD7	-0.833123
FOLR1	0.957332
OLIG1	-0.901609
IRF8	-0.842964
RTN2	-1.06668
MYBPC2	1.28644
MYL4	-1.00586
ZNF639	1.35983
CLIC2	-0.880108
NPFF	0.997299
ZDHHC21	0.926689
ACTL9	1.25399
CMTM2	-1.51322
CSF1	0.862636
HAMP	1.04806
PTX3	1.60076
C11orf84	0.862773
TIE1	-1.14168
FRMD3	-0.809411
IRS4	-0.8768
ERC2	2.00301
B3GNT7	0.970738
PYCR1	0.817434
GPC1	0.971819
HIST1H2BM	0.911542
SEC16B	1.14328
RNASE3	-1.36633
SLCO4C1	-1.01699
MAGEB1	0.903214
C1QTNF9	0.873464
HCRT	0.94946
DPT	0.933973
CDSN	1.03736
EFHC2	-1.17972
NRN1	1.31026
SIX2	1.03243
OR5F1	0.937646
TNS3	-1.3412
PYY	1.20559
STAP1	-1.29935
PRSS2	1.13189
SSC5D	1.06069
KCNK15	0.800075
IFNA10	-0.997882
RNASE2	-1.5672
MACROD2	0.900649
DOCK5	-0.81074
WDTC1	1.0191
GTPBP1	0.808397
SSX5	0.899814
ETAA1	1.11602
C6orf58	0.903835
PIPOX	1.19075
IL20RB	1.18064
MRO	0.801049
OLFM1	-1.00124
DIRC1	1.03214
LCT	1.13072
FSCN3	1.17976
ASAP2	-1.26954
GOLGA6A	0.945551
BTD	-0.80868
LILRA4	1.00936
NPY5R	1.12606
KCNH5	0.828812
PLXNC1	-0.889427
SLC7A11	0.836609
STC2	0.946629
LOC100130264	0.904041
OXT	1.09253
WNT3A	0.992492
ACO1	-0.811184
USH1C	1.08083
RASGEF1B	1.3263
SLC32A1	1.14952
SLC6A17	0.953215
GHSR	1.02215
SPDYE1	0.986931
ZNF649	-1.06033
DCAF13	0.993993
HMGCLL1	0.851906
EFCAB2	1.14362
POPDC3	0.995431
CLDN3	1.22308
F2R	-1.02702
BAIAP2L1	1.1878
EPDR1	-0.829289
MAG	0.849531
PLAU	0.845558
AKR1C1	1.2102
GPR135	0.859897
XRCC4	1.27212
CMYA5	-0.901439
UGT2B15	0.914255
CYP2A13	0.907959
TUB	0.855831
DIRAS1	1.38385
PCDHB12	0.86358
MORN1	0.93674
ICAM5	1.01416
UNC13B	1.08222
VCY	0.98237
MICAL3	1.39551
OR10G8	0.996693
AKAP6	0.983449
GEM	1.43124
CXCL10	-1.31162
HIST1H4G	0.858903
PCGF2	1.16447
C2orf69	0.978737
CHAF1B	0.911159
CALML6	1.13725
CNTF	1.3309
GSTA2	1.15258
ZNF175	-0.896955
WASF1	0.913591
ZNF780B	1.19636
LTK	0.966494
OR52A1	0.91566
CAMK1	-1.14806
TMEM144	-0.83474
SNAP91	1.02498
UBXN7	0.979877
GGT8P	1.16275
SOX18	1.33365
FOXM1	1.18086
HNF1B	0.879948
HAP1	0.983097
SLC35F3	0.85325
ZNF709	1.00921
TAS2R60	1.07241
CACNG1	0.910298
S1PR3	-0.931783
KRT85	1.12122
RASL10B	1.09823
CA14	1.20326
PLG	1.00014
PHYHD1	1.07998
CPSF7	1.0182
FBXO10	0.888961
LAMB3	1.39217
TFAP2E	1.27949
OTUD7A	1.05475
ZNF695	0.966644
LILRA3	-1.08111
ANKRD35	0.81502
TMEM105	1.24283
TBX2	1.29073
GALR2	1.15607
RNF2	1.10883
DENND5B	-1.20934
TULP2	0.898667
AHSP	-1.79243
C3orf33	1.14756
FAM167B	0.9015
PROS1	-1.21035
PAQR4	-0.865805
MDFI	0.907002
MPL	-1.12524
LILRA2	-1.24018
APLN	1.12471
IL13	1.43432
TGM2	-1.10904
NTRK2	0.913281
LCE3C	1.22625
GPT	1.29868
INHBA	1.434
LY6G6F	-0.975375
MEGF8	0.858759
TEX13B	1.09361
PHLDA2	1.29296
ADAM20	1.06056
LRRC18	1.06802
GPR32	1.17154
SH3D19	0.887959
LCE3B	1.13497
WNK4	0.852134
PVR	-0.861666
MATN1	1.09875
HRC	1.10582
KIFC3	0.99947
FPR3	-0.807477
SMR3A	1.0068
MLXIP	0.801298
TPRX1	1.10817
RFPL3S	0.980677
RGS9	1.35923
GPR171	1.28609
SLC25A30	0.957013
PCDHB8	1.11401
NFATC4	1.14598
OAZ3	-1.05463
FIBIN	1.04623
C9orf131	0.874731
NR1D1	0.973136
CCDC93	1.01348
ZNF221	0.863187
ALG2	1.18443
SLC12A3	0.954755
TUSC5	0.982432
OR6N1	1.02469
SSTR5	0.914679
CFHR2	-0.800099
SLC25A2	1.16786
HAUS3	0.896129
MAFK	1.03072
SRGAP3	-0.883084
AXL	0.876759
CC2D2B	0.980545
DIO1	0.93425
CYP24A1	1.63324
2020-03-01	-1.25155
BHLHE22	1.43466
MC2R	0.947784
BCL2L15	0.999653
HNF4A	0.846438
GABBR1	1.23778
BCL9	-0.960304
KYNU	-0.957218
FMO1	1.22139
KNG1	0.957968
CALML3	1.09869
WDR3	0.852442
GJB4	0.974558
SRD5A3	1.157
APBB2	1.12064
IRGC	1.25699
BFSP1	1.45372
CILP2	1.26335
MTMR8	0.911654
TNFRSF11B	0.806023
OTUD4	0.825607
ZNF48	1.10598
CACNA1S	1.05006
OSR2	1.02574
CSRP2	1.08908
SPG20	-1.08273
SYNC	0.818286
MBLAC1	0.900794
C11orf74	-0.996455
CHST5	0.901523
FLVCR2	-1.40408
OLIG2	-1.14104
CHRND	1.19186
HIPK4	0.907799
ADCYAP1R1	1.14084
MMRN1	-1.24165
CRYM	0.844972
IL1F10	1.17064
C12orf42	1.11514
STBD1	-0.98343
TMEM174	0.933047
CYGB	0.817188
CHDH	1.08563
TCEAL6	1.16887
APOE	1.09658
CCDC30	0.915746
USP51	1.22339
SNED1	0.907831
CYP2F1	0.96864
OTUD3	0.935801
CIB2	0.857023
TACR2	1.23009
RUSC2	1.03325
ABHD13	0.809994
LCN2	-1.57197
SPRR2D	0.897239
SH2D1B	-1.30537
CACNG7	1.36926
STK33	-1.34154
ST8SIA2	1.00568
MLLT3	0.9929
CBLN2	0.989579
HIST1H3J	0.980803
VASN	1.20815
CTGF	-0.938245
SLC4A3	1.01283
DDX49	0.824627
TP73	0.980219
RHAG	-1.15529
ITLN1	-1.35154
IMPACT	0.806172
P2RY12	-1.2599
DDN	1.11949
SLC2A10	0.848485
OR5V1	1.05029
TOX3	1.05146
KLK5	0.956161
C17orf99	-1.01138
ABTB2	1.2109
PLVAP	-0.827063
ITGA9	0.940768
KAZALD1	1.04205
C12orf40	0.90682
SLC3A1	1.30014
ZDBF2	1.18267
PGC	0.886954
ATRNL1	0.954619
MYCN	1.29781
PLA1A	0.819876
ERCC6	0.958537
SERPINA3	0.946142
PRELID2	1.03853
HPN	1.08477
STAC3	1.09179
HOXA10	0.904212
KLK4	1.00245
ZNF415	-0.910007
ARNTL2	1.33129
ACTG2	0.880621
FBLL1	1.0729
GDF15	0.911598
BEST2	1.04958
ARMCX2	-1.08762
CCL8	-0.951459
TCEB3C	0.885903
GSTM2	-1.10821
ZNF439	-0.833885
PCDHB7	1.02431
AOX1	0.814275
ZNF711	1.26475
HOOK1	-1.00941
LRP2	0.808192
SPEF1	0.879425
IL13RA1	-0.917863
CORT	1.01452
SELENBP1	-1.47909
CCNB1	1.29121
BRCA2	1.1846
EGFL7	1.07503
OR3A3	1.05638
FAM84A	0.891136
KRT26	0.84942
ANK2	0.914528
LOR	1.00671
NTSR2	0.808582
LYG2	0.878758
MEIS1	-1.01781
EVPL	0.841198
WISP3	0.872532
LHFPL2	-0.812422
TFAP2C	0.970297
TCTE3	1.02552
TMEM182	0.983942
DDAH1	1.20824
GML	1.03298
CALD1	-0.825015
EGR4	1.61598
SEMA6C	0.929392
LHX1	1.13436
MC3R	0.841971
LY75	0.922061
OXR1	-0.999113
VANGL1	1.02999
BRPF3	-0.949169
SLC40A1	-0.932237
SLC22A12	1.11758
STX17	1.06529
WFIKKN1	1.14485
HOXB6	-0.99324
CAPNS2	0.957318
OR10J5	0.956928
CDH8	0.884664
TAS2R40	1.02
LOC645752	0.902382
SLURP1	1.03278
CD93	-0.949272
NPL	-0.880866
SCNN1A	-0.811287
MCF2L	0.931115
TET2	0.851038
OR5H1	0.99428
HMGB4	0.898658
OR10P1	1.12196
PAX4	0.977046
BPI	-1.26554
SVEP1	0.919553
RAX	0.919249
SAG	1.23856
C5orf46	0.884819
SLC36A3	1.02222
RAB40AL	0.941997
WBP2NL	0.899954
N4BP3	1.07106
GRIK5	1.02974
PTCH2	0.813247
CHRM4	0.971197
TMEM52	0.901558
TUBB1	-1.45789
HMCN1	1.27649
MLLT1	0.832901
OBP2B	0.865231
PRSS33	-0.968553
APBA1	0.833502
TRIM50	0.946587
PTH1R	-0.896745
SLC30A2	0.8
SERPINB13	0.926225
LGALS13	-0.933329
SLC31A1	-0.851502
GPR52	0.909873
MC5R	1.01961
ENHO	0.942717
OR13D1	0.979651
PRDM13	0.976878
CSF2RA	-0.927811
RNF217	-0.840732
COL10A1	0.987095
USP6NL	-1.01514
GRIA4	0.800512
CARTPT	-0.927539
UBXN10	-0.826661
GATA2	-0.801485
HHLA2	1.02134
PGBD3	0.883561
CHAF1A	1.00316
ZAR1	0.946831
BRSK2	0.915425
LETM1	0.805504
FANCC	1.04948
TMEM125	1.12424
C18orf54	-0.842487
GBX2	-1.00024
PSKH1	1.11785
OOEP	1.23633
P2RX7	-0.837353
SAMD7	-0.98907
PPP1R1A	0.882342
POLR3G	0.974493
CXCL6	-0.89376
SH3BGRL2	-1.21261
GSX1	1.02389
KCNIP1	0.951537
RNASE7	0.964054
ZNRF1	1.14989
CDH2	-0.864287
SCAI	0.850688
MST1R	1.10872
MYEF2	1.24589
PKP3	1.18352
MT1G	0.934753
OR51B5	0.822089
RHBG	0.915324
ETV4	0.935785
ZNF645	0.813716
SLC35D3	-0.91327
B3GALT1	-0.825593
LILRB1	-1.34896
FOXL1	1.178
DHFR	0.884267
MAPK8IP2	0.877985
GSC2	1.18603
NCAPG2	0.863605
PIK3AP1	-1.18505
ACE	1.07222
ROBO4	0.967426
NOC2L	0.914739
XCL1	1.32099
CDCP2	0.805741
OR51Q1	-0.883683
KIF6	-1.18775
NAT2	0.945423
ZNF610	0.87594
TOM1L1	0.911366
KRT1	-1.63291
PTGER3	1.13331
PROCA1	1.02216
SERPINE2	-1.21876
SUPT7L	0.849633
CEP72	0.942053
KRT32	1.06314
SCGB1C1	-1.31777
CLPB	0.953329
LY6K	1.05129
KRTAP11-1	1.05812
PDE1B	0.923922
TECRL	0.887739
ZFYVE28	0.923466
EOMES	-1.12772
TBC1D26	0.881232
KCNJ2	-1.47575
OR10C1	0.944125
TPO	1.6655
CATSPER2	1.02587
CCRL2	1.17321
ABCA1	-1.09386
CDH7	0.831434
ZNF354C	0.838352
DHODH	0.847711
CST2	1.06683
TMSB4Y	1.28002
PDE4A	0.979087
ZSCAN18	-1.02587
ZC3H7B	0.838556
RAB15	0.884127
CD79B	-0.994498
GDPD1	-0.871745
TROAP	0.825521
RHCG	1.05822
CDKN2A	0.95907
ARL13B	1.00854
HOXD9	1.07986
CACNA2D3	-1.18739
STEAP4	-1.23881
EDNRA	0.837218
TBX21	1.21979
TMEM19	0.841163
TRPC3	0.984
CXCL3	1.3966
NELL1	-0.824173
GLIS1	0.929179
ELANE	-1.00367
SLITRK6	0.928314
CETP	-1.19765
FPR2	-1.3878
FLJ32742	-0.811352
GAD1	0.946509
LACE1	1.02153
PRPF40B	1.05377
FCER1A	-1.53459
ZNF703	0.984051
[truncated: 590 more rows]

## Sheet: DEGs_HA
DEGs	logFC
TINAGL1	-2.21547
HIST1H1E	-1.97518
LBX1	-2.35969
HIST1H4L	-1.66387
DRP2	-1.51371
NACA2	-2.25832
NME2	-1.03723
BHLHE23	-2.03505
RLIM	-1.54675
PYY2	-1.5039
OR10H2	-1.64821
OR10A5	-0.930307
GALR3	-2.1168
BAGE4	-1.2718
RPL36A	-1.48334
MMP17	-1.80037
RELT	-1.67695
ANAPC11	-0.906332
RGPD5	-1.73985
HIST1H2BI	-1.7359
PLEKHA2	-0.937927
ACTBL2	-1.6093
RPL10	-2.05798
CCL24	-1.95248
RTBDN	-1.51082
HIST1H4I	-1.79811
MDK	-1.45746
MEI1	-0.856005
UCP3	-1.14661
HIPK1	-1.67207
HIST1H2BL	-1.90917
SNCB	-1.50168
ADAMTS7	-1.48868
ATR	-0.95969
CPNE7	-1.49489
KIAA1143	-0.850113
NDUFB4	-1.84935
PABPC3	-0.929172
SEC23A	-0.888336
SLC26A11	-1.47975
ABCA9	-1.64931
SLC9A6	-0.847655
CYP2W1	-2.41407
NKX2-5	-2.10444
UBE2S	-1.14938
NBPF15	-1.79929
ZNF267	-1.64434
HNRNPA1L2	-1.50131
UBE2NL	-1.42245
FKBP2	-0.990079
AGPAT1	-0.862559
CDX1	-1.26093
PQLC2	-2.24565
SMPD4	-1.29203
PIK3R1	-0.807068
BACH1	-1.36428
GOLGA6L9	-1.65561
C21orf59	-1.35967
TAOK3	-1.39111
RORB	-1.24225
MYO1C	-1.58424
TTYH1	-1.5099
ANP32D	-1.15469
FAM131C	-1.72086
FTHL17	-1.9564
AGL	-0.934886
EDARADD	-1.14729
HLA-DPB2	-1.69909
DVL1	-1.58645
BZW1	-1.00343
DAB1	-1.18588
FOXP1	-0.84256
DALRD3	-0.879622
CTNNB1	-0.837266
GPSM1	-1.19169
VSX1	-1.30168
ACBD7	-1.57104
DUSP15	-1.70062
SFTA1P	-2.06273
ING1	-0.809557
EN2	-2.01288
HGSNAT	-1.51143
SORBS3	-1.10359
FDXR	-1.72073
LRRC37A3	-1.35702
ZNF92	-1.09609
C11orf95	-1.08341
ARTN	-1.275
HIST1H4A	-1.70629
CYGB	-2.05743
HIST1H2AK	-1.94783
PRKACB	-1.20513
SPHK1	-0.9715
PLEKHG5	-1.52019
POT1	-1.55227
OTOF	-1.61757
ATP11A	-1.47951
UBE2V1	-1.27234
FLI1	-0.840269
GTF2I	-0.922585
NDUFS6	-1.75218
SLC25A32	-1.63319
GAS5	-2.06664
KLF17	-2.02932
CNOT6L	-0.839626
BDH1	-1.40144
PKMYT1	-1.3537
ATP10A	-1.60339
TCF7	-1.08316
ZNF205	-1.57452
NBPF1	-0.885879
MED13	-1.77777
ANKRD42	-1.73312
HIST2H3D	-0.863088
CSH1	-0.967857
RHOH	-1.81145
PPP1R15B	-0.81118
CAMK4	-0.917057
FMR1	-1.30592
ZNF580	-0.809221
LCE1A	-1.73307
CDC42EP5	-1.92607
POLK	-1.55306
ACVR2B	-1.11429
OMP	-0.870302
OLA1	-1.31517
ATRX	-1.10158
FOXB1	-1.55566
ANKRD13D	-0.832012
KIF3A	-1.51942
ACOT1	-0.949834
CDH24	-1.31535
FBXO25	-1.32526
MEX3D	-1.29113
SMN1	-1.02649
FAIM	-1.29757
HIST3H3	-1.93908
ZNF765	-1.1171
C20orf144	-1.15689
SPINK7	-1.52215
EIF3C	-1.07417
STYX	-0.889189
NR4A3	-1.41808
AMPD2	-1.41884
TMEM121	-1.47348
GJD4	-1.83373
RRH	-0.97373
ABHD11	-1.32895
PRLHR	-1.29965
HIST1H2BB	-1.56459
LLGL2	-1.17523
UTF1	-1.62863
IFITM4P	-0.972029
LCE1D	-2.03126
HIST1H2AH	-1.69178
ZFYVE27	-0.81429
HTATSF1	-1.68663
AAK1	-1.04029
DGKZ	-1.46011
HPS4	-1.437
BCAS2	-1.08155
DTYMK	-1.30617
IL21R	-0.81355
C12orf42	-1.26473
APBB1	-1.48806
ZNF131	-1.33633
YKT6	-1.59998
PTP4A2	-1.43494
CMTM3	-0.85149
LCE1E	-1.53517
HRASLS5	-1.61923
SLC35F3	-1.09315
S100A13	-1.13728
IFT80	-1.46043
NDUFA5	-1.68939
DCST2	-1.07697
SLC18A3	-1.35907
ISLR	-1.22948
LHX3	-1.18804
PSMF1	-1.48352
LRRC37A2	-1.23775
RCAN3	-0.962368
HIST1H3B	-1.80531
KRTAP4-11	-1.43812
TRERF1	-1.30873
XCR1	-1.06835
CSTF1	-1.07072
TCOF1	-1.36409
SYNE1	-0.924263
FBXO9	-0.919415
FGFR4	-1.197
HIF3A	-1.18077
LANCL3	-1.40622
TNK1	-1.28885
C6orf1	-0.823093
MANEAL	-1.15714
PARP8	-0.880071
MYH14	-1.50704
OR2H1	-1.0741
SNAPC3	-1.21836
PRM2	-0.989775
ID1	-1.43405
LRP2	-1.69407
TBRG1	-1.28601
GALNT7	-1.23011
ZNF44	-1.3397
PHOSPHO2	-1.10429
NF2	-1.2145
SCARF2	-1.43854
TMEM95	-1.64833
LGALS9C	-0.961264
ZNF445	-1.52896
SLC25A33	-1.33793
ANKS6	-1.32245
TTN	-1.1557
PLK2	-1.59372
ZNF41	-0.985447
SFI1	-0.806925
HIST1H2AB	-1.43019
EMILIN1	-1.61562
USP22	-1.52965
ZCCHC10	-1.06998
NPB	-1.32953
HAUS6	-1.38112
EVX1	-1.81382
FBXL4	-1.25204
LYNX1	-1.00825
SNHG8	-1.82338
SAMD11	-0.806176
HLA-C	-0.86128
PCDHGA7	-1.05532
UBE2MP1	-1.36274
ABI2	-1.01279
ATP1A4	-1.39315
EPS8L2	-1.35804
TRIM54	-1.19765
RNF139	-1.78205
SLC39A4	-1.28603
C3orf35	-1.13413
POU3F1	-1.44732
AQP3	-1.0509
CHD3	-0.907287
MUC4	-1.27753
UTS2R	-1.80755
SRGAP2	-0.98199
TIMM50	-1.56557
BLOC1S2	-0.960145
DLGAP4	-0.946625
CDH5	-0.90059
JAK3	-1.75109
FPGS	-1.20741
TOMM20L	-1.34693
VDAC2	-1.71898
PPIL2	-1.25638
PFDN2	-1.46517
HYAL2	-0.885404
KLF16	-1.67424
C1D	-1.30585
TAF3	-1.05318
NDUFB1	-1.64616
FSCN2	-1.27511
RGPD6	-1.42307
SIRT3	-1.44566
METTL8	-1.47466
ZNF121	-1.09138
TCTE1	-0.886214
DDX3Y	-1.70685
GCSH	-1.29538
DNM1	-1.46083
HIST1H2AJ	-1.6244
IGSF9	-1.50931
ZNF567	-0.852213
SH3BP5	-1.07885
TBXA2R	-1.07804
LTK	-1.43004
COX6B2	-1.53175
ERMN	-1.0713
POLI	-1.39109
HMHB1	-1.7017
KCNK15	-1.5392
LIMD1	-1.21856
LRCH1	-1.14626
GPR155	-1.39682
HOXA10	-1.25891
MALAT1	-1.54198
DUSP4	-1.40909
VWA1	-0.892557
NKAPL	-1.19345
TNR	-0.928734
PDAP1	-0.973625
LOC388242	-1.34479
MECR	-1.32867
HMOX2	-1.42657
DLG3	-1.19972
KRT18	-0.864788
ADRA1A	-0.862975
NOM1	-1.1689
HAPLN2	-1.62084
CSNK1A1L	-1.17848
MPG	-1.16075
ESF1	-1.30796
ZNF107	-1.09231
FSD1	-0.856038
SLC35E4	-1.35821
ITGA6	-0.849889
NFATC2	-1.21781
AQP5	-1.24641
HMGN3	-0.81143
PTPDC1	-0.992153
MAG	-1.18828
ZNF141	-1.57249
C1orf158	-1.46733
SSTR3	-1.41264
RGS4	-1.46232
RCOR1	-1.54332
NAIP	-0.946607
BBC3	-1.65965
ANKRD45	-1.5899
CEP97	-0.91826
HR	-1.01465
ZNF37A	-0.871808
ZDHHC4	-1.70663
CAMK2D	-1.02776
CARD14	-1.02089
LDHAL6A	-1.52774
C2orf81	-1.19948
ODF3L2	-1.61038
CASKIN1	-1.62623
HIST1H3C	-1.31963
ATP2B3	-0.899485
MT1M	-1.19284
RPL13AP17	-1.54283
ZNF157	-1.45374
OPN1MW	-1.10846
PACRG	-1.07127
PPP4R2	-1.13851
OPALIN	-0.989571
ILDR1	-1.75279
NKX1-2	-1.31773
TTBK2	-1.56288
FOXP4	-0.868705
KLHDC1	-1.13377
HNRNPCL1	-1.27632
PC	-1.12006
CASP8AP2	-1.23124
KLF7	-1.19243
HCN2	-1.23902
NEUROG3	-1.42885
HIST1H2BO	-1.69287
PHF6	-1.03409
PER1	-1.75003
SGTB	-0.992147
OR5L2	-1.18927
CCHCR1	-1.29472
ABCB8	-1.15596
MMP28	-0.837247
GPR150	-1.63483
IFNA4	-0.81936
PSD	-1.53096
SNED1	-1.39944
LGR6	-1.01389
LRRN2	-1.186
LOC284933	-0.97012
PHF8	-1.33426
C1R	-1.17975
P2RX2	-0.981058
KCNQ2	-1.12019
KIAA0895L	-1.07029
RAPH1	-0.924778
ZNF595	-0.832493
CCNJ	-1.03908
C1QTNF3	-0.936337
OVCA2	-1.39882
CDH22	-1.53281
RASSF6	-1.01596
KIRREL2	-1.03659
WDR93	-1.33833
RAD50	-1.05487
SPRR2E	-1.1167
KRTAP3-1	-0.873336
ZNF8	-1.19966
UTP20	-1.26537
OR7E24	-1.24324
TSC2	-1.04728
KIAA0100	-0.98791
NR4A2	-1.02985
CYP2B6	-1.22728
NEK9	-1.51052
MSH2	-0.832359
MT1L	-1.52353
CHAT	-1.03256
GNPNAT1	-1.32704
SNAI1	-1.37856
UNK	-0.922753
CCDC57	-1.23787
PEX10	-0.948387
EMILIN3	-1.37426
MTMR1	-1.02304
RGS3	-0.909649
ACADSB	-1.00956
PPP1R9B	-0.922639
ZNF85	-1.5376
ZNF208	-0.989965
TRIM37	-0.885194
ZDHHC9	-0.839322
ST7L	-1.08282
HIST1H4D	-1.46638
RPRD1B	-1.42374
RNF6	-1.13928
PTRF	-1.25818
OSR2	-1.04695
TEP1	-1.45939
LRRC59	-1.07505
PDLIM2	-1.04405
KRT7	-1.54608
ZNF587	-1.35773
MT1B	-1.38209
TNFRSF19	-0.832185
MFN1	-1.24218
PDE4DIP	-0.92776
C16orf54	-1.06529
GADD45GIP1	-1.51997
NBEAL1	-1.09217
ARL8A	-1.26895
ZNF257	-1.22192
ZBTB37	-1.0498
USP31	-0.922926
SENP3	-1.04748
GIPR	-1.06374
UMOD	-1.23119
TMEM151A	-1.05356
HIST1H4B	-1.48922
THSD1	-0.973198
SLC25A24	-0.877522
RAB36	-1.20405
TPSG1	-1.39898
HIST1H4F	-1.49831
LGI3	-0.805588
DNTTIP2	-1.63599
TEAD1	-1.09459
DNMT3A	-0.846479
SLC25A16	-0.8906
KLHL17	-1.21836
HIST4H4	-1.28317
GPR174	-0.966844
ARFIP2	-1.27208
COMP	-1.07166
PLK3	-1.32308
CCDC82	-1.36191
MOCS3	-0.981367
ZNF326	-0.982036
KLC4	-0.836384
ZNF713	-0.824861
WHSC1	-1.00536
SCGB3A2	-1.38783
ZNF136	-0.995156
GCK	-0.913486
RTEL1	-0.861039
HIST2H2AB	-1.35735
USP20	-1.1218
NYX	-1.39278
KLC2	-0.909694
CTH	-0.960879
TTC21B	-1.03873
ZNF808	-1.24443
ACTR3B	-0.887071
HIST1H4J	-1.24081
DOK1	-1.21054
ZC3H11A	-1.48674
ZWILCH	-1.08345
PSPN	-1.06427
SS18L1	-0.853102
SETD6	-1.09227
DNAH11	-0.947427
KRTAP1-3	-1.38404
PCYOX1L	-0.963205
YAF2	-1.13071
MAP4	-1.01424
GDAP1	-1.13149
TAAR5	-1.28647
ZNF607	-1.0133
SNX18	-1.11019
PCDHGA2	-0.943872
BEND3	-0.892814
ATP13A3	-1.12304
VAPB	-1.32776
GPIHBP1	-1.00728
NLRC3	-1.36474
SYNGR2	-1.46206
UBE2D1	-1.36506
TXN2	-1.02307
CCDC9	-1.09555
SPSB4	-1.36215
PIKFYVE	-1.07337
PLAU	-1.50398
BTBD11	-1.09838
MT3	-1.5143
CDKN2A	-0.985932
ALOX15B	-1.08789
FANCM	-1.3797
CRYM	-0.936345
APLP1	-0.817852
MED31	-1.03364
CCDC7	-0.824441
MLLT1	-1.40958
TSHB	-0.902241
SERF1A	-1.18411
SEMA3B	-1.15154
EYA3	-1.06262
CNP	-1.34673
PDIA3	-1.52356
PRB1	-0.877618
KANK1	-1.22044
ANP32E	-1.25814
KIAA1161	-0.912865
OTOS	-1.20092
DMPK	-1.17075
GNG13	-0.841339
RBM8A	-1.06873
ZNF771	-1.11263
TMPRSS6	-1.03881
LOC148709	-1.34591
ATXN7	-1.05778
2020-09-10	-1.04759
PNMA5	-1.07374
EAPP	-0.912648
C11orf58	-0.956586
PCDHB13	-1.12296
GTF2A1	-0.981686
LATS1	-1.04932
ZNF766	-0.929258
AREG	-1.06849
PALM	-0.923989
POU5F1	-0.90569
RASA4	-1.37
C20orf141	-1.24185
NPFF	-1.45258
AIMP1	-1.42303
MAPK8IP2	-0.919301
SLC39A13	-0.909582
FBXO10	-1.21008
RNF151	-0.856456
PHLDB3	-1.25482
RAC3	-0.888992
PITX3	-1.32924
SLC12A7	-1.25114
LIMK1	-1.16332
CRYBA2	-0.868037
HOXA9	-1.07761
ZFP41	-1.14975
ADAD2	-1.04178
HGFAC	-0.996205
KLHDC7B	-1.15462
SLC5A3	-0.920109
CCL15	-0.820219
TNP2	-0.883209
B3GALNT1	-0.93664
TPPP	-1.41754
PRKAG3	-1.30726
KRT81	-1.48268
TRIM34	-1.02785
S100A5	-1.11128
CTRB2	-1.23879
PYDC1	-1.17153
SAMD12	-0.870266
FAM181A	-1.04308
ZRANB3	-1.1214
RPP14	-1.42698
C9orf24	-0.911182
C1orf229	-0.974188
P2RX3	-0.932939
EPS8L3	-0.942137
CLU	-1.01839
KRT15	-1.18563
DNAJC2	-1.29782
CALY	-1.21597
RABEP2	-1.32031
GIMAP6	-1.18186
TAS2R31	-1.14362
TRIM59	-0.971455
A4GALT	-1.36929
SUMO1	-0.950515
IL17RE	-1.04951
XPA	-0.884669
ACAP3	-1.37244
ZNF429	-1.41541
DOCK3	-0.981798
SCCPDH	-0.908515
ASTN2	-0.810828
MOS	-1.12128
GPR52	-0.943097
WDR90	-1.04827
CCL4	-1.0947
AMN	-1.10142
AXL	-1.28843
PCYT1A	-1.27165
ERI1	-1.25385
HPR	-0.912384
OPN4	-0.9092
EDA	-0.880691
DLG1	-1.34779
ZC3HAV1L	-0.911087
ABCD2	-0.882888
ACBD5	-0.992245
GRB7	-0.910406
PATZ1	-0.969641
CCDC93	-1.46834
ARID1B	-0.965896
MAGEA6	-1.14042
PCDHB11	-0.904092
DDHD1	-1.11453
KRT8	-0.97028
FGFR1	-1.02985
SLC39A7	-0.880758
LONRF3	-1.06685
DOK5	-0.86832
CCDC159	-1.23243
KIAA0754	-1.2301
ZFAT	-0.849983
RHEBL1	-1.17085
BBS5	-1.28876
OR7E91P	-0.868365
GHSR	-1.18649
ZC4H2	-1.13891
C9orf50	-0.895574
DDI2	-1.08172
GPR171	-1.39966
PWP2	-0.946982
RPP30	-1.00503
SFN	-1.10268
FRMD8	-1.04719
SIGLEC15	-1.25235
FBXO42	-0.964865
CCDC85B	-1.10016
TRPM5	-1.03982
ARHGEF15	-1.03843
JAKMIP1	-0.867889
CHST6	-1.03201
HIST1H1D	-1.14907
HNF1B	-0.883473
LOXL2	-0.904756
PPIL4	-1.01378
AIM1L	-0.9437
C1QTNF6	-0.821182
GPX5	-0.888861
MTMR8	-1.09592
IMPACT	-1.1726
TWF1	-0.986863
TNFRSF10D	-1.40941
ZBED3	-1.27058
CYP4F8	-1.0141
CREM	-1.27109
ALG1L	-1.06411
HHLA3	-0.997314
ITGA9	-1.11176
MAPK11	-0.873016
NAGS	-0.932278
C1orf27	-1.29039
EMX1	-1.26909
KRTAP4-7	-0.856024
RECQL4	-1.15992
PPY	-0.954012
SMOC1	-0.83057
TRIM66	-1.10872
NECAB3	-0.959463
HIST1H3G	-1.29741
ELN	-0.948085
TIMM17A	-0.893194
EGFL8	-1.24486
GRID2	-0.929261
KRTAP10-10	-1.04229
MORC4	-1.06089
NKX2-3	-1.17417
GEMIN7	-1.0425
HIST1H4E	-1.30439
TCAP	-1.22358
DERL3	-1.06909
SLC35D1	-0.967909
RPTOR	-1.11071
SHISA4	-1.11309
AGBL2	-1.13838
MOGAT3	-0.919449
FOLR1	-1.00368
GABRG2	-0.827741
SPRR2D	-0.944462
RANGRF	-0.938984
SMC5	-0.849547
TLN2	-1.28912
PMCH	-0.896335
SLC30A4	-0.818965
UGT2B10	-0.805922
SYNGR4	-1.21838
FADS2	-1.11809
INVS	-1.08704
BAHD1	-1.03517
RBM19	-0.869725
GGTLC1	-0.925278
GGN	-1.06312
SUSD4	-1.11994
KRTAP6-3	-0.929656
PLEKHM3	-0.933153
MEGF8	-1.0183
PAPPA	-0.890528
GPR135	-1.05897
TTC28	-0.978195
NRF1	-0.852312
LRRC27	-1.02618
COL11A2	-0.987356
B3GNT7	-1.07727
SUDS3	-0.841868
CHST11	-1.34307
TCEAL6	-1.21636
OR11A1	-1.05984
TTC22	-0.888526
FUT11	-1.02597
AGAP2	-1.17507
ADAT2	-0.876515
POM121L12	-1.2981
C9orf131	-0.962882
SLC43A1	-1.12461
DHODH	-1.196
DDX11	-0.915496
SYNC	-1.03059
NHLH2	-0.843981
PEBP4	-1.14979
TPCN1	-0.897447
SPEF2	-0.937506
PRR15	-0.864364
METTL10	-0.801456
TRPC6	-0.998637
BCL7A	-0.94792
PGPEP1	-1.08483
ABCA5	-0.861501
IFI27L1	-1.22994
ZNF843	-1.10526
C5orf42	-0.943121
TAS2R45	-1.12679
GEM	-0.868768
NCAPG2	-0.987346
CSRP2	-1.18222
ABL2	-0.886746
SEMA5A	-1.07388
LOXL1	-0.834833
TREX2	-0.834463
ARF6	-0.9111
MLF1	-0.839271
GPHA2	-0.948513
ITGB1BP2	-1.02366
COX6A2	-0.954694
CDCP2	-1.00891
MLXIP	-1.16883
RC3H1	-1.19509
SSX5	-0.855082
NOL9	-1.08726
CLPS	-1.00901
WFDC3	-1.10419
C2orf61	-1.07443
C15orf59	-1.24343
C9orf163	-0.975161
HAMP	-1.11206
THAP4	-1.09334
FOXE3	-1.02161
APOL1	-0.865159
ZBTB1	-1.2509
TMEM19	-1.19799
MAB21L2	-1.1847
THAP5	-0.864611
CCDC30	-0.832411
MEG3	-1.01877
PF4	-0.881336
EPN2	-0.800128
OR2B2	-0.927602
PHRF1	-1.10215
HEXA	-1.05778
LCN15	-0.842285
HSF1	-0.815917
C9orf139	-0.911163
SMR3A	-0.981015
UHRF1BP1	-1.07303
SCN2A	-1.0071
MAP3K10	-1.23179
SLC5A2	-0.945381
DLK2	-0.851688
C17orf67	-0.922253
ZAN	-0.882425
ZNF675	-0.932469
TNKS2	-1.24526
PDZD11	-0.833191
CXCL2	-0.809726
ATF7IP	-0.813654
ZNF479	-0.948368
TCEAL5	-0.910395
BRAP	-0.941443
GEN1	-0.839174
CCR5	-0.980375
MAST1	-0.923998
CH25H	-0.942652
FAM167B	-0.906695
C8orf31	-1.13796
KRTAP12-2	-1.14829
LAMB2	-0.870175
PRPS1L1	-0.936329
SPRR1A	-1.06409
ATP8A1	-1.01229
TRAF4	-1.04211
UXS1	-0.826422
HIST1H2AD	-1.16036
EIF1AD	-0.843513
SNRPE	-1.05444
CREBL2	-0.804808
TFF1	-0.96941
UMPS	-1.15684
NEGR1	-1.06502
FOXP3	-1.23264
ZDBF2	-1.17445
RARG	-0.945057
HIST1H3J	-1.19938
ZEB1	-1.0518
HOMEZ	-0.959214
CCDC142	-1.06313
CT47A11	-1.03311
WDHD1	-0.816075
C11orf42	-1.03594
HIST1H1B	-0.932406
NUF2	-0.837016
RTN4RL2	-0.953275
TTTY14	-1.05515
IAPP	-1.00612
MDFI	-0.914901
SMCR8	-1.03839
CDK5R2	-1.15265
CDC27	-1.13693
NUDT4	-1.04268
KCNG3	-0.963997
GPRASP1	-1.22405
TGFB1	-1.15627
SCAI	-1.06835
KCNK5	-0.873011
CREB3L1	-1.02423
TREX1	-0.871638
KAT2B	-0.908197
TIMM13	-1.01085
RAB39B	-1.10962
NFKBIL1	-0.995767
RNF113B	-0.812735
PRRT2	-0.90756
SPRN	-0.870906
FAM179A	-1.00321
TNFSF11	-0.816865
RRP1	-0.991714
OR5H1	-1.03971
HIST1H3I	-0.935182
NBEA	-0.934091
PEX12	-0.940759
LOC389033	-1.06132
2020-03-09	-0.900298
IL9R	-0.800505
SLC6A17	-0.880149
ZC3H7B	-1.01508
SLC22A14	-1.11502
ASNA1	-1.13098
OCM2	-1.00655
SOCS7	-0.918639
MRC2	-1.16353
CCL28	-0.883982
DIRC1	-1.16874
AKAP9	-1.15686
SEMA4C	-0.951915
VMAC	-0.945994
ZCCHC2	-1.13784
WNT6	-1.03114
SLC9A5	-1.04775
HIST1H2AM	-0.950041
OTUD4	-0.834916
PLEKHG6	-0.916329
ZNF48	-1.15583
PAX4	-1.13788
APOE	-1.14996
VTI1A	-1.04624
RGS16	-1.08065
KISS1	-0.812325
TMCC1	-0.802919
SLC16A1	-0.847356
ZNF714	-1.14813
SLURP1	-0.942884
NEK11	-0.860571
PCDH1	-0.885692
PRKACA	-0.874234
C2CD3	-0.906384
COL27A1	-0.844575
CPSF7	-1.12431
RGS9	-0.846329
PTCH2	-0.960507
CHID1	-1.07262
WNK4	-0.847824
GAN	-1.10964
CATSPERG	-0.939214
WASF1	-0.817749
CORO6	-0.997093
HHAT	-1.02796
TTLL3	-0.824609
GFRA3	-0.892089
PRAP1	-1.02925
MMRN2	-0.870614
TUBGCP3	-1.05544
GRIN3A	-0.967798
ZNF575	-1.07298
METTL2B	-1.05939
DES	-0.986587
TMEM161B	-0.891848
ZNF768	-1.08764
ANKK1	-0.884649
MCAM	-0.876889
TBL1Y	-0.90971
MYEF2	-1.01934
GPR107	-0.993773
DPT	-0.929992
ATP1A3	-0.935011
TMIGD2	-1.24856
SLC25A30	-1.03222
TMEM206	-1.00715
SHD	-0.965058
S1PR2	-1.06881
PRELID2	-0.833213
MIOX	-0.898679
WDR76	-0.863867
PSKH1	-1.25601
CYP1A2	-0.988709
TBX21	-1.11654
COL10A1	-0.990555
LOC115110	-1.02284
FRMD4B	-0.811825
CCIN	-1.02413
ATAD3B	-0.936299
SPRR2C	-0.803096
TSN	-0.874146
C16orf45	-0.845924
IGFBPL1	-0.901514
EP400NL	-0.902511
LHB	-0.89883
EPC2	-0.802297
PKNOX1	-0.895358
PAGE2B	-0.862049
C2orf40	-1.11693
ZNF354B	-0.946424
GPC1	-0.940634
DLK1	-0.848376
C21orf58	-0.965065
HMGA2	-0.815615
OR3A3	-0.808684
RNF32	-0.882465
MAP2K6	-0.853412
EVPL	-1.05181
REN	-0.936922
DPYSL3	-0.861258
AMBRA1	-1.10494
CDKL5	-0.838715
HEXIM1	-0.851869
TMEM174	-0.883592
MAFK	-1.08488
HIST1H2BM	-0.878832
FAM161B	-0.834828
LRIG3	-0.895999
NTN5	-0.99956
KCNC3	-0.917042
BIRC7	-0.862163
TMEM65	-0.893483
TAAR2	-1.05193
CCL16	-0.858968
NXF3	-1.09103
HYAL4	-1.02335
MIA	-0.946775
SIKE1	-0.994792
ZNF780B	-0.948774
PLXND1	-0.82761
GGTLC2	-0.927626
LACE1	-0.933409
RASD1	-0.878191
APOBEC3D	-0.866497
FANK1	-1.0069
WDTC1	-0.938027
KLHL25	-0.846654
HAS3	-0.828272
PIPOX	-0.940521
CORT	-0.993572
BEST2	-0.886642
MLLT3	-1.00416
KRT85	-0.972308
MYOZ3	-0.986259
SLAMF9	-0.912681
SLC17A7	-0.986246
NANOG	-0.814275
HIRA	-0.971456
UTY	-0.835927
MARK4	-0.881957
ETAA1	-1.00029
HMX2	-0.83748
UCN3	-0.901217
MESDC2	-0.866998
PRLH	-0.847857
CHST8	-0.865615
LENG9	-1.06829
ZFY	-0.931582
IGLON5	-0.850951
SCGB3A1	-1.01571
SEMA6C	-0.939364
LGALS7	-0.916883
ZDHHC21	-0.873528
MYBL2	-0.898996
PIK3C2A	-0.862822
PIF1	-0.821782
SEMA3G	-1.03908
CREB3L4	-0.954447
RAB15	-0.902339
VANGL1	-0.880047
TCTE3	-0.92628
RRP9	-0.925086
TEAD3	-0.81931
PTH2	-0.96696
LRRC23	-0.805507
H1FNT	-1.0037
ADAMTS10	-1.06019
LDB1	-0.82109
PDE4A	-0.841408
CATSPER2	-0.977229
DHFR	-0.8321
FSCN3	-0.930288
NES	-0.946153
NPHS2	-0.916647
SEMA6B	-0.810631
MYO1E	-0.908363
ZNF628	-0.934363
MACROD1	-0.845655
PHF14	-0.995894
SIGLEC6	-0.81741
FGF3	-0.848955
FMO1	-0.849109
TRUB1	-0.906928
PCSK4	-0.922079
TRIM16L	-1.00979
GSTM5	-0.850624
PRSS2	-0.813849
KLHL15	-0.828975
USP9Y	-0.974376
LY75	-0.843807
RAB40AL	-0.809503
STAC3	-0.937003
TUBA8	-0.803055
DNAJB4	-0.815455
NHEJ1	-0.862955
HERC2P7	-0.885624
NUDT8	-0.882545
OXT	-0.839488
PHLDA2	-0.8842
KIF1C	-0.823055
DDX49	-0.809388
SUPT7L	-0.859487
YBX2	-0.840164
TSPAN10	-0.817004
IL20RB	-0.833466
G0S2	-0.93845
ZNF709	-0.815149
ZNF569	-0.815578
PRR21	-0.830564
ASB10	-0.81155
FANCC	-0.843578
GABBR1	-0.843452
CRYGN	-0.820617
CEP72	-0.859211
ACBD4	-0.805096
HSD17B14	-0.835644
RUSC2	-0.835029
PEX3	-0.90646
CALML3	-0.899332
GPR15	-0.852761
MGC70870	-0.814086
OTUD3	-0.808701
TCF15	-0.898616
ZNF418	-0.830744
RNF2	-0.837525
CHAC2	-0.806165
PLEKHA4	-0.886922
ZNF555	-0.808429
CNKSR1	-0.810052
SLC1A1	-0.817737
DDX43	-0.866398
