# Supplementary material for: Integration of gene co-expression analysis and multi-class SVM specifies the functional players involved in determining the fate of HTLV-1 infection toward the development of cancer (ATLL) or neurological disorder (HAM/TSP)
Source: PLoS One. 2022 Jan 18;17(1):e0262739. doi: 10.1371/journal.pone.0262739 (PMC8765610; doi:10.1371/journal.pone.0262739)
Supplement: S3 Table — (XLSX) [file pone.0262739.s003.xlsx]

## Sheet: ATLL
salmon	blue
ACBD3	ABCE1
ACTR1A	ABCG1
ALKBH1	ABHD5
ANAPC10	ABI1
ANAPC13	ABT1
ANGEL2	ACTR10
AQR	ACTR5
ARL1	ADAMTSL4
ARL8B	ADIPOR1
ARSB	ADRM1
ASB8	AFF4
ASF1A	AKAP8
ATP5O	AKAP8L
ATP6AP2	ALKBH5
ATP6V1E1	ANKRD12
AVL9	ANKRD9
BCL10	ANXA7
BIRC3	AP1G1
BRF2	APPL1
BTAF1	ARF1
BTBD1	ARHGDIA
BTF3	ARHGEF7
BUB3	ARID4A
BYSL	ARID4B
C2orf49	ARIH1
CAND1	ARIH2
CAPN7	ARL5B
CCNC	ARMC8
CDKN1B	ARNTL
CENPL	ARPC1A
CEP57	ASAP1
CHEK1	ASB6
CHMP7	ASB7
CLASP1	ASXL1
CNOT4	ATF2
COG1	ATG12
COMMD2	ATG2A
COPS8	ATG3
COQ2	ATG4D
CRKL	ATG5
CTCF	ATG9A
CUL5	ATP11B
DCAF15	B4GALT1
DCAF5	B9D2
DCTN5	BAG3
DCUN1D2	BAG4
DCUN1D3	BAG5
DCUN1D5	BCAS2
DEGS1	BCCIP
DLD	BCL7B
DR1	BIN3
DRG1	BIRC2
DUSP11	BMS1
EGLN1	BNIP1
EIF2S2	BNIP2
EIF3D	BRIX1
EIF3E	BUD13
EIF4B	BUD31
ELOF1	C1orf35
ERLEC1	C21orf2
ERLIN1	C9orf78
FADD	CABLES2
FBXO30	CACNA2D2
FBXW11	CALCOCO2
GATAD2B	CALM1
GFPT1	CANT1
GMNN	CASP9
GRPEL2	CBLB
GTF2A2	CBX6
GTF2E1	CCAR1
GTF3C2	CCDC12
GTF3C3	CCDC130
HAT1	CCDC47
HSPA4	CCDC94
IDH3B	CCNH
IMP3	CCNT1
INTS12	CCNT2
INTS2	CCNY
INTS6	CCT2
IP6K1	CCT6B
IPO9	CCT8
ITCH	CD44
IWS1	CD55
KBTBD7	CDC40
KCTD10	CDC42
KIF2A	CDK7
KLHL12	CDS2
KLHL20	CEBPZ
KLHL5	CEP135
KLHL9	CHCHD2
LMBRD1	CHD1
LRMP	CHD8
LSM10	CHMP1A
MAGT1	CHMP1B
MALT1	CHMP2B
MAP1LC3A	CHRAC1
MAP3K14	CIB1
MCM6	CIR1
MED1	CITED2
MED28	CLASP2
MED7	CLIP1
MEX3C	CLK1
MFAP1	CLP1
MIS12	CNBP
MKLN1	CNOT2
MPP5	CNOT6L
MRFAP1	CNOT8
MRPL17	COMMD5
MRPL18	COPA
MRPL2	COPB1
MRPL22	COPS2
MRPL36	COX4I1
MRPL39	CPD
MRPS18A	CREBBP
MTOR	CRNKL1
NDE1	CRTC2
NDUFS2	CRY1
NPLOC4	CRY2
NSA2	CSDE1
PAFAH1B1	CSE1L
PAIP1	CSNK1A1
PIAS1	CSNK1D
PIK3R4	CTDP1
PJA2	CTNNB1
PNRC2	CUL2
POLR1D	CWC15
POLR2B	CWC22
POLR2D	CWF19L1
POP4	CXCR4
PPP2CB	CXCR5
PSMA3	CYBA
PSMB1	CYLD
PSMB7	CYTH1
PSMC2	DCP1A
PSMC3	DCTN4
PSMD10	DCTN6
PSMD6	DDA1
PTPN11	DDIT3
PTPRJ	DDX21
RAB11A	DDX24
RAB12	DDX27
RAB2A	DDX3X
RAB7A	DDX54
RAP1A	DDX55
RIOK2	DDX6
RNF115	DERL2
RNF220	DHCR7
RNF25	DHX15
RNF4	DHX33
RPL10A	DHX35
RPL3	DHX36
RPLP0	DHX8
RPP38	DHX9
RPS5	DIS3
RTF1	DNAJB1
SDHB	DNAJB12
SEPHS2	DNAJB6
SH3RF1	DNAJB9
SLC30A7	DNAJC3
SMAD4	DNAJC8
SMC3	DPM1
SNRPB2	DUSP12
SSR2	DUSP2
TADA1	DYNC1LI2
TAF2	DYNLL2
TCEB1	DYRK1A
TGFBRAP1	EDC4
TIMM23	EEF1D
TRAM1	EFNB1
TRIM32	EFTUD2
TRIP12	EIF1
TSG101	EIF1B
UBA52	EIF2A
UBE2D2	EIF2AK3
UBE2K	EIF3A
UBE2W	EIF3F
UBE3A	EIF3H
VPS33B	EIF3L
ZKSCAN4	EIF4A3
ZNF174	ELL
ZNF211	ELL2
ZNF24	ELP2
PI4KB	EP300
ALKBH4	EP400
NUDT21	EPAS1
TAF5	EPOR
UBE2G1	ERGIC1
PSMD14	ERICH1
UBE2V2	ESCO1
CNOT7	ETF1
VPS54	EXOSC2
SCOC	EXOSC9
FUCA1	FAF2
RAP2C	FAM91A1
SLC30A5	FASLG
CCDC115	FAU
ATP6V1H	FBL
KIAA1147	FBXL12
TBPL1	FBXL3
POLR2K	FBXO11
CRCP	FBXO21
POLR3F	FBXO31
RPS15A	FBXO7
STAG2	FBXW7
ZNF622	FIP1L1
DDX1	FNIP1
TRPC4AP	FOXO1
PTGES3	FOXO3
ITGAV	FUBP1
PDPK1	FURIN
CRBN	FYN
KPNA1	FYTTD1
TMED2	GABPB1
GOLGB1	GATAD2A
NAE1	GCC1
MAPK9	GCC2
SARNP	GDI1
TMEM30A	GEMIN4
TNFRSF1B	GGA3
YEATS4	GLTSCR2
RWDD1	GNA12
PAPOLG	GNAI3
RNF185	GNB5
FAS	GNE
WSB1	GNL1
USP47	GNL2
PHF20L1	GNL3
GNPDA2	GOLGA2
UAP1	GOLGA4
INTS5	GORASP2
ZNF143	GOSR1
ITPKB	GPR65
TNPO3	GPS2
TNFAIP1	GRPEL1
PSMD7	GSPT1
MMADHC	GTF2B
TANK	GTF3C4
MCM9	GTPBP1
RORA	GTPBP4
ZNHIT3	HAUS2
MFAP3	HBB
RBMX2	HBP1
MRFAP1L1	HEATR1
MRPS23	HEATR6
MTRF1L	HECTD1
MRPL50	HERC1
PRKAB1	HERC5
SEL1L	HIPK3
PAIP2	HIST2H2BE
RPRD2	HMGCS1
TIAL1	HNRNPA1
PQBP1	HNRNPH3
YY1	HNRNPL
ZC3H8	HNRNPUL1
TAF9B	HSP90AB1
TAF10	HSPA13
RAN	HSPA5
SHOC2	HSPA9
SPOPL	IDI1
UBLCP1	IFIT2
RAB2B	IL21R
VAMP7	IL23A
SNAP23	ILF2
TAX1BP1	ILF3
RNF34	IMP4
RSL1D1	ING2
SDHD	ING3
SEPSECS	ING5
SLC30A9	INPP5E
ZFYVE16	IQCB1
TGIF2	IRS2
SNRPG	ISCA1
UQCRFS1	ITK
TOMM40	JAK1
VPS25	JOSD1
UBR5	JUNB
UBR1	KAT5
VPS39	KCTD6
ZNF416	KDM2B
ZSCAN16	KDM3A
	KDM5C
	KDM6A
	KDM6B
	KIAA1429
	KIF1B
	KLHL18
	KLHL26
	KPNA4
	KRAS
	KRR1
	LDLR
	LONP1
	LONRF1
	LPAR2
	LRRFIP1
	LSM8
	LTA
	MAF
	MAK16
	MAP1LC3B
	MAPK13
	MAPK6
	MAPK8
	MAPKAPK2
	MAPRE1
	MARK3
	MASTL
	MATR3
	MAX
	MDC1
	MED10
	MED17
	MED19
	MED23
	MED26
	MED29
	MED30
	MED4
	MED6
	MED9
	MEPCE
	METAP2
	METTL14
	MFN2
	MIDN
	MNT
	MORF4L1
	MPHOSPH10
	MRPL44
	MRPL47
	MRPL54
	MRPS22
	MRPS30
	MRPS7
	MTMR14
	MYLIP
	MYO9B
	NAF1
	NAPG
	NCAPH2
	NCOR1
	NDEL1
	NDUFS3
	NDUFV2
	NECAP1
	NEDD1
	NFKB1
	NFKB2
	NGDN
	NGF
	NIPBL
	NMD3
	NOL10
	NOL11
	NOP2
	NR1D2
	NR1H2
	NR3C1
	NRAS
	NRBP1
	NSUN2
	NSUN4
	NUP107
	NUP153
	NUP155
	NUP160
	NUP188
	NUP205
	NUP214
	NUP35
	NUP54
	NUP88
	NUP98
	NXF1
	NXT1
	ODC1
	OSM
	OXA1L
	P2RY10
	PABPC1
	PAF1
	PAK2
	PCBP2
	PCF11
	PCM1
	PDCD4
	PDRG1
	PER2
	PHC3
	PHF20
	PHF3
	PHF5A
	PHLPP2
	PIAS2
	PICALM
	PIGA
	PIK3CA
	PIK3R1
	PINX1
	PIP4K2C
	PLAGL2
	PLEKHG2
	PMPCB
	PNPLA2
	POLB
	POLDIP3
	POLE3
	POLR1B
	POR
	POU2F1
	PPIG
	PPM1A
	PPM1B
	PPP1CB
	PPP2CA
	PPP2R2A
	PPP2R5A
	PPP2R5B
	PPP2R5C
	PPWD1
	PRKAA1
	PRPF31
	PRPF4
	PSMC1
	PSMC6
	PSMD11
	PSMD12
	PSMD5
	PSMD9
	PSME4
	PTP4A1
	PTPN1
	PTPN2
	PTPN23
	PUF60
	PXN
	RAB11FIP2
	RAB14
	RAB18
	RAB1A
	RAB21
	RAB22A
	RAB33B
	RAB35
	RAB5A
	RAB5C
	RAB8B
	RAB9A
	RABGEF1
	RAE1
	RANGAP1
	RAP1B
	RARS
	RB1CC1
	RBBP5
	RBBP6
	RBM22
	RBM23
	RBM28
	RBM34
	RBPJ
	RHEB
	RHOG
	RICTOR
	RIF1
	RINT1
	RIOK1
	RIOK3
	RIPK1
	RNASEH1
	RNF103
	RNF138
	RNF19A
	RNF19B
	RNF38
	RNF7
	RNMT
	RNPS1
	RPF1
	RPL12
	RPL14
	RPL15
	RPL18
	RPL22
	RPL23A
	RPL29
	RPL31
	RPL32
	RPL34
	RPL35
	RPL35A
	RPL36
	RPL36AL
	RPL7
	RPS14
	RPS16
	RPS21
	RPS23
	RPS25
	RPS27A
	RPS28
	RPS29
	RPS3
	RPS6KB1
	RRP12
	RRP15
	RSL24D1
	RUNX3
	SAP130
	SAP30BP
	SAR1A
	SART3
	SCFD1
	SEC16A
	SEC22C
	SEC23A
	SEC24B
	SENP2
	SENP5
	SESN1
	SF3B1
	SF3B2
	SH3GLB1
	SHC1
	SIAH1
	SIAH2
	SIN3A
	SIRT2
	SLC2A3
	SLC38A1
	SLU7
	SMAD7
	SMC4
	SMNDC1
	SNAPC1
	SNIP1
	SNRNP200
	SNRPA1
	SNRPB
	SNW1
	SOAT1
	SOCS1
	SOCS3
	SOCS5
	SPIN1
	SQSTM1
	SRRM1
	SRRT
	SSSCA1
	STAM
	STAT3
	STAU1
	STRAP
	STX11
	STX1A
	STXBP3
	SUPT5H
	SUPT6H
	SURF4
	SURF6
	SYF2
	SYNGR1
	SYNJ1
	TBC1D13
	TCERG1
	TFAM
	TFB2M
	THOC1
	TICAM1
	TNFAIP3
	TNFRSF10B
	TOM1
	TOP1
	TOPORS
	TRIM11
	TRIM23
	TRIM28
	TRIM4
	TSPYL2
	TSR1
	TTC19
	TWISTNB
	U2AF1L4
	UBA5
	UBA6
	UBAP1
	UBE2B
	UBE2D3
	UBE2H
	UBE2J1
	UBE4A
	USP10
	USP11
	USP14
	USP39
	USP7
	UTP15
	UTP18
	UTP23
	VAMP2
	VPS26A
	WBP11
	WBP4
	WDR20
	WDR26
	WDR36
	WDR74
	WTAP
	XAB2
	XPO4
	ZNF212
	WIPF2
	INO80D
	POFUT2
	TCEB3
	FEM1C
	AP3M2
	CLINT1
	IQSEC1
	RHOQ
	YES1
	UBE2N
	TBC1D23
	VAMP3
	UBR4
	ULK1
	BCL7C
	SMARCD1
	WBSCR22
	SPAG9
	MAEA
	SARS
	TM9SF4
	SESN3
	DOCK2
	YPEL5
	PTBP2
	TCP11L1
	RRN3
	STAT5A
	ZNF830
	TAF4B
	RLF
	CCNYL1
	PDCL
	SLC9A1
	TNF
	SPTBN1
	ROCK1
	LPIN1
	NAT10
	WDR75
	TUBGCP5
	TNRC6C
	TNRC6A
	WDR5
	TAF1
	VPS4A
	VPS4B
	VPS37B
	NFYA
	MAD2L2
	CLK4
	YTHDC1
	YBX1
	PDE12
	THUMPD1
	KIF3B
	TOMM20
	UQCRB
	TGS1
	PLIN2
	JMY
	PPARD
	SIK3
	HSF2
	MSL2
	XPO6
	KPNA6
	FRAT1
	TUBA4A
	RPS9
	TUBGCP2
	YWHAZ
	PRPF18
	DBR1
	SSH1
	GPR183
	GRK5
	TNFRSF13C
	KIAA0430
	LSM14A
	ZFP36
	UPF1
	DYNLT1
	RAB3GAP1
	PPP1R15A
	YTHDC2
	DHX30
	SLC25A36
	RTN4
	NUFIP2
	PABPC3
	WRN
	SUPV3L1
	MAPKAPK5
	PIGL
	PLEKHM2
	PDS5B
	DYNLT3
	IFT57
	STRN4
	FAM53C
	RPL8
	EIF5
	MBIP
	MORF4L2
	PNPLA8
	SDCBP
	UBXN4
	UBXN1
	UBE2Q2
	MAPK1IP1L
	UNC119
	TUBB2A
	ZNF687
	GORAB
	TMF1
	MBTPS1
	HBQ1
	TP53BP2
	OASL
	PBX1
	UBXN2A
	ISCU
	TMEM11
	PMPCA
	TIMM8A
	INSIG1
	TMEM55B
	PCGF5
	KDM3B
	ZFX
	USP42
	KLHL28
	RCE1
	RASA2
	RELB
	PRKCE
	PTPN7
	SRC
	ZFP36L2
	SUMO3
	ZNF326
	SLC23A2
	SIN3B
	YTHDF1
	YTHDF2
	YTHDF3
	OPA1
	MTMR6
	NFKBID
	NKTR
	PHIP
	TSC22D2
	TRIM26
	PIGH
	PIGT
	SLC25A3
	TAF1D
	WDR48
	PPP1R16B
	PPP1R3B
	TGFBR2
	PPP1R15B
	PPP1R2
	PTS
	ZFAND3
	RABGGTB
	VPS11
	TBC1D15
	ZNF451
	TOR1AIP1
	ZC3H18
	ZNF689
	SRP54
	ZRANB1
	USP16
	USP3
	TFG
	SLC7A5
	ZCRB1
	UBIAD1
	TMEM57
	UGCG
	ZNF394
	ZNF331
	ZNF3
	ZNF571
	ZNF746
	ZNF324
	ZNF432
	ZNF250
	WDR73

## Sheet: HAM TSP
black	turquoise
ADNP	AASDHPPT
AHR	ABCF2
ARHGAP4	ABT1
ATF4	ACAA2
ATG12	ACAT2
BIRC3	ACOT4
CCNL1	ACSS1
CD44	ACTR5
CLK1	ACTR6
CRCP	ACTR8
CREB1	ACVR1B
CUL4B	ADAT3
DCAF5	ADCY3
DDB1	ADCY9
DDX51	ADSL
EDN1	AFG3L2
ENTPD4	AGA
EXOC4	AGL
FARSB	AHSA1
FASTK	AIP
FBXO9	AK2
FBXW7	AK3
GSDMB	AKR1A1
HERC4	AKR1B1
HM13	ALG6
HNRNPH1	ALG8
HNRNPU	ALKBH3
HSPA4	ANKMY2
KHK	AP1B1
KRIT1	AP2A2
MAGT1	APEX2
MCM8	APTX
NDUFS1	ARFGAP1
OGT	ARFGAP2
OSGEPL1	ARHGDIA
PDCD7	ARID2
PHAX	ARIH2
PIK3CA	ARL6IP5
RAPGEF1	ASCC3
RBM39	ASPM
RHOQ	ATAD3A
RNF115	ATG16L1
RNF19A	ATG4A
SEC24B	ATG5
SF1	ATMIN
SF3B1	ATP5C1
SMAD9	ATP5G1
POGZ	ATP5J
BPTF	ATP5L
EIF2AK4	ATP6V1D
RPS6KA3	AUH
BECN1	AURKA
CYLD	AXIN2
TRIM38	BAG5
SNAPC1	BARD1
YY1	BBS1
SNX1	BBS7
PSMA1	BCS1L
LRRFIP1	BET1
TGFBR2	BIRC6
ZNF526	BLM
KLF2	BMPR2
PNPT1	BNIP3
TIA1	BOLA3
VHL	BRCC3
IKZF3	BRD2
SSR2	BRF2
TCERG1	BRMS1L
MATR3	BST2
UGP2	BTG3
RAB37	BTRC
MRI1	BUB3
YRDC	BYSL
UGCG	C10orf2
ZMYM2	C14orf169
TAGAP	C19orf52
TRAPPC2	C3orf58
	CACNB3
	CAD
	CALU
	CAMSAP1
	CAND1
	CAPN2
	CBR1
	CCDC12
	CCDC43
	CCDC58
	CCDC86
	CCNA2
	CCNB2
	CCNH
	CCT2
	CCT4
	CCT5
	CD2BP2
	CD3E
	CD4
	CDC20
	CDC23
	CDC26
	CDCA4
	CDCA5
	CDK10
	CENPK
	CENPN
	CENPQ
	CEP164
	CEP250
	CEP55
	CETN3
	CHCHD10
	CHCHD2
	CHCHD4
	CHCHD5
	CHCHD6
	CHEK1
	CHMP7
	CHORDC1
	CHRAC1
	CHST7
	CIAPIN1
	CIB1
	CISD1
	CISH
	CKAP2
	CKS1B
	CLASP1
	CLNS1A
	CMPK1
	COG2
	COG6
	COG7
	COIL
	COMMD1
	COMMD10
	COMMD6
	COPB1
	COPS4
	COPS5
	COPS6
	COPS8
	COPZ1
	COQ3
	COX10
	COX4I1
	COX5A
	COX6A1
	COX6C
	COX7C
	COX8A
	CPNE3
	CPSF1
	CPSF2
	CPSF3L
	CPSF4
	CRBN
	CRELD2
	CRY1
	CRY2
	CSE1L
	CSNK2B
	CSTF2
	CSTF2T
	CTBP1
	CTLA4
	CTPS2
	CWC15
	CWF19L2
	CXXC1
	CYC1
	DAG1
	DARS2
	DCAF17
	DCAF4
	DCAF7
	DCP1B
	DCPS
	DCTN2
	DCTN3
	DCUN1D3
	DCUN1D4
	DCUN1D5
	DDA1
	DDX10
	DDX24
	DDX46
	DDX50
	DDX60
	DEPDC5
	DERL1
	DERL2
	DET1
	DGUOK
	DHDDS
	DHX16
	DHX30
	DHX35
	DHX38
	DLD
	DLST
	DNAJA1
	DNAJA3
	DNAJB11
	DNAJB9
	DNAJC14
	DNAJC19
	DNAJC8
	DNAJC9
	DNMT3A
	DOLK
	DPH2
	DPH5
	DPY30
	DRG1
	DRG2
	DTD1
	DUSP12
	DUSP2
	DYNLL1
	DYNLL2
	DYNLT3
	EDC3
	EDC4
	EIF2B2
	EIF2S1
	EIF3A
	EIF3D
	EIF3E
	EIF3F
	EIF3H
	EIF3J
	EIF3K
	EIF3L
	EIF4A2
	EIF4A3
	EIF4H
	EIF6
	ELAC2
	ELK1
	ELP2
	EMG1
	ENO2
	ENOPH1
	EPHB6
	ERCC3
	ERCC8
	ERH
	ERLEC1
	ESD
	EXOSC3
	EXOSC5
	EXOSC6
	EXOSC7
	EXT2
	FAF2
	FAM96B
	FANCE
	FARS2
	FARSA
	FASN
	FAU
	FBLN5
	FBXL15
	FBXL16
	FBXL3
	FBXO15
	FBXO22
	FBXO4
	FDX1
	FH
	FIP1L1
	FOXRED1
	FTO
	FTSJ3
	FUS
	GALM
	GAR1
	GARS
	GBF1
	GEMIN4
	GEMIN5
	GEMIN6
	GEMIN8
	GFM1
	GGNBP2
	GINS2
	GLMN
	GLO1
	GMDS
	GMNN
	GNPAT
	GNPDA1
	GNPDA2
	GOT1
	GPATCH2
	GPN1
	GPN2
	GPX7
	GRPEL1
	GRPEL2
	GRWD1
	GSPT2
	GSTK1
	GTF2A2
	GTF2E2
	GTF2F2
	GTF2H4
	GTF2H5
	GTF3A
	GTF3C2
	GTPBP4
	H2AFY2
	HABP4
	HACL1
	HADH
	HADHA
	HDAC1
	HDAC3
	HDDC3
	HEATR6
	HERC2
	HGF
	HIBADH
	HINT1
	HLA-DPA1
	HLA-DPB1
	HMGN4
	HNRNPAB
	HNRNPF
	HPRT1
	HSD17B10
	HSD17B8
	HSPA14
	HSPA5
	HSPB11
	HSPE1
	HYOU1
	IARS2
	ICOS
	IDH3A
	IDH3B
	IER3IP1
	IFT57
	IFT88
	IGBP1
	IL2RG
	IMMT
	IMP4
	IMPA1
	INTS12
	INTS2
	IPO11
	IPO13
	IPO4
	IRF3
	ITGA6
	IWS1
	KARS
	KCTD6
	KCTD9
	KEAP1
	KIAA0101
	KIAA0391
	KIAA0922
	KIF11
	KIFAP3
	KLHL9
	KRTCAP2
	LARS2
	LAS1L
	LCMT2
	LDHA
	LDLRAP1
	LEMD3
	LIN7B
	LLPH
	LMAN2
	LNX2
	LPCAT4
	LRIG1
	LRPPRC
	LSM1
	LSM14A
	LSM2
	LSM3
	LSM5
	LSM8
	LY6E
	LYRM4
	MAD2L1
	MADD
	MAGEE1
	MAK16
	MALT1
	MAP2K1
	MAP6D1
	MAPK6
	MAPK9
	MAPKAPK5
	MAPRE2
	MAT2A
	MBIP
	MCEE
	MCM10
	MCM6
	MCTS1
	MDH1
	MDH2
	MEA1
	MED19
	MED27
	MED6
	METAP2
	METTL1
	MFAP1
	MGMT
	MIS12
	MKL2
	MKS1
	MLEC
	MLLT10
	MOV10
	MPP6
	MPV17
	MRPL13
	MRPL15
	MRPL17
	MRPL18
	MRPL2
	MRPL22
	MRPL3
	MRPL32
	MRPL34
	MRPL35
	MRPL36
	MRPL38
	MRPL40
	MRPL43
	MRPL46
	MRPL48
	MRPL49
	MRPL50
	MRPL55
	MRPL9
	MRPS11
	MRPS12
	MRPS14
	MRPS15
	MRPS18C
	MRPS22
	MRPS30
	MRPS31
	MRPS33
	MRPS5
	MRPS7
	MRPS9
	MRRF
	MTAP
	MTHFD1
	MTHFD1L
	MTOR
	MTR
	MTRR
	MUS81
	MUT
	MYC
	NAE1
	NAF1
	NARS
	NCAPD3
	NCAPG
	NCBP1
	NCK1
	NCOA5
	NDC80
	NDUFA1
	NDUFA11
	NDUFA13
	NDUFA3
	NDUFA4
	NDUFA8
	NDUFA9
	NDUFAB1
	NDUFAF2
	NDUFAF4
	NDUFB10
	NDUFB11
	NDUFB2
	NDUFB3
	NDUFB5
	NDUFB8
	NDUFC1
	NDUFS3
	NDUFS4
	NDUFS7
	NECAP2
	NENF
	NFKBIE
	NHP2
	NIF3L1
	NIT2
	NLE1
	NME7
	NOB1
	NOC3L
	NOL11
	NOL6
	NOP14
	NOP2
	NSDHL
	NSUN4
	NTHL1
	NUBP1
	NUDCD3
	NUDT2
	NUDT5
	NUDT9
	NUP107
	NUP133
	NUP155
	NUP160
	NUP188
	NUP205
	NUP210
	NUP37
	NUP54
	NUP88
	NUP93
	NUPL2
	NUSAP1
	NXT1
	OIP5
	OXA1L
	PA2G4
	PAICS
	PAK4
	PARP2
	PCGF1
	PCGF6
	PCNA
	PCNT
	PDCD1
	PDCD2
	PDCD5
	PDCL
	PDHA1
	PDHB
	PDRG1
	PDS5B
	PEBP1
	PELP1
	PEX11B
	PEX16
	PEX19
	PFDN1
	PFKP
	PGRMC2
	PHB
	PHF1
	PHGDH
	PHPT1
	PIAS3
	PIGH
	PLEKHG2
	PMPCA
	PMPCB
	POLA2
	POLD1
	POLD4
	POLE
	POLE3
	POLE4
	POLR1E
	POLR2A
	POLR2C
	POLR2D
	POLR2F
	POLR2G
	POLR2I
	POLR2L
	POLR3B
	POLR3F
	POLR3K
	POLRMT
	POMP
	POP4
	POP5
	PPAT
	PPIL1
	PPM1B
	PPP1CC
	PPP1R2
	PPP2CA
	PPP2R1A
	PPP3CB
	PRC1
	PRDX4
	PRDX6
	PREPL
	PRKCA
	PRKRA
	PRMT6
	PRPF19
	PRPF38A
	PRPF4
	PRPS1
	PRPS2
	PRPSAP1
	PSEN2
	PSMA3
	PSMB1
	PSMB2
	PSMB4
	PSMB5
	PSMB6
	PSMB7
	PSMB9
	PSMC1
	PSMC3
	PSMC5
	PSMD1
	PSMD10
	PSMD14
	PSMD4
	PSMD6
	PSMD8
	PSME3
	PTPN11
	PTTG1
	PUS3
	PUS7
	RAB33A
	RAB40B
	RAC2
	RACGAP1
	RAD17
	RAD51C
	RBM14
	RBM28
	RCN1
	REEP5
	REXO2
	REXO4
	RFC4
	RFC5
	RFWD3
	RIOK2
	RIPK1
	RNASEH2A
	RNF113A
	RNF20
	RNF34
	RNGTT
	RNMT
	RPA2
	RPA3
	RPF1
	RPL14
	RPL23A
	RPL24
	RPL26L1
	RPL34
	RPL35
	RPL35A
	RPL36
	RPL7
	RPN2
	RPP40
	RPRD2
	RPS15A
	RPS21
	RPS24
	RPS25
	RPS27A
	RPS27L
	RPS29
	RPS3
	RPS4X
	RPS5
	RPS6KB1
	RPS7
	RRP15
	RRS1
	RSL24D1
	RWDD1
	SAC3D1
	SAE1
	SARNP
	SARS
	SCO1
	SDAD1
	SDHC
	SEC11C
	SEC61B
	SETD1A
	SF3B3
	SF3B5
	SFPQ
	SHFM1
	SHMT1
	SIRT1
	SLC25A12
	SLC25A4
	SLC35B4
	SMARCA2
	SMARCAD1
	SMC2
	SNAP47
	SNAPIN
	SNRNP27
	SNRNP35
	SNRNP40
	SNRPD2
	SNRPG
	SNUPN
	SNW1
	SNX4
	SOCS2
	SOD1
	SPCS1
	SPSB2
	SRM
	SRP68
	SRP72
	SRPRB
	SRRM1
	SSBP1
	SSR1
	STAMBPL1
	STRA13
	SUCLA2
	SUMO3
	SUPT5H
	SURF6
	TADA1
	TAF1B
	TAF5
	TCEB1
	TCEB2
	TCEB3
	TCTEX1D2
	TEX10
	TFB2M
	TIMM10
	TIMM23
	TIMM9
	TMED3
	TMED9
	TMEM9
	TNPO3
	TOP2A
	TPI1
	TRA2B
	TRAF3
	TRAPPC2L
	TRIM28
	TRIM32
	TRIM4
	TRIM44
	TRMT11
	TRMT5
	TSR2
	TTC1
	TTC27
	TTF1
	TWIST1
	TWISTNB
	TYMS
	UBA6
	UBE2D2
	UBE2D4
	UBE2N
	UBE2Q1
	UBE2Q2
	UBE2T
	UBE2V2
	UBE3C
	UBTF
	UCHL3
	UCHL5
	UFSP2
	UQCRC1
	UQCRC2
	USE1
	USP5
	UTP15
	UXT
	VARS
	WBSCR22
	WDR12
	WDR36
	WDR5
	XPO1
	YEATS2
	YEATS4
	ZNF593
	ZNHIT1
	TMEM126B
	SUCLG2
	HMGCS1
	TFPT
	SMAD7
	WDR4
	CCR10
	PTGER4
	PARL
	TMCO1
	YTHDF2
	PGM2L1
	SIL1
	TRAP1
	NUB1
	CBR3
	DHDH
	ENO1
	HKDC1
	DPAGT1
	TRIP4
	C1orf123
	PSMD9
	BZW2
	METTL13
	VAMP8
	RHOF
	WWP1
	UHRF1
	RHEB
	FUNDC1
	CCDC115
	UQCRFS1
	TOMM22
	RALA
	EWSR1
	TRAPPC3
	NFU1
	TAP1
	SNAPC5
	SOCS5
	ZW10
	SKA2
	ZNF207
	PDCD2L
	ZNF622
	PHF19
	RYR1
	LGALS1
	VCP
	SARS2
	YES1
	CCDC53
	USP47
	CDKN1B
	VBP1
	GUSB
	VAT1
	PFDN4
	GDI2
	TUBA1B
	TARBP1
	TSSC4
	SLA2
	RGS1
	ZNF276
	MTX2
	UST
	TUBG1
	ZNF706
	MAN1C1
	VPS53
	MAN1A2
	SART3
	VPS33B
	KPNA3
	TMEM115
	COQ5
	COX11
	UPF3B
	TSEN2
	SDF2L1
	XPO4
	PIP4K2C
	SUB1
	USP39
	THOC6
	SNIP1
	SNTA1
	VARS2
	DYRK4
	PARN
	DHX36
	RRAGA
	UBAC2
	SLC35B1
	SLC33A1
	ZC3H15
	RBBP9
	XRN1
	EIF2B5
	TPR
	FAM84B
	ZNHIT2
	PDE12
	SUPV3L1
	ELP4
	TMEM147
	RASA1
	WDR61
	TAF9B
	MAN1B1
	PITPNB
	PSIP1
	NDST2
	HS2ST1
	TARS
	MLYCD
	OXSM
	SSR4
	ISCA2
	ZC3H8
	TOMM34
	GPHN
	STRAP
	TGS1
	TSFM
	ZNHIT3
	UGDH
	GPD1L
	KCTD15
	LAP3
	RPAP1
	ZCRB1
	PCCA
	PCCB
	SIRT4
	PRDM4
	SMARCB1
	SMARCE1
	TGIF2
	TRIM26
	SEC62
	TXNDC11
	LRRC47
	WDR34
	SGSM3
	TBCB
	PLCD1
	SLC30A9
	RNF25
	NFE2L1
	OCIAD2
	TRAF3IP1
	TYW1
	TRMT12
	LMNB2
	PAFAH1B3
	SNRNP25
	UBL5
	RECK
	VRK1
	WDR7
	ZZZ3
	PEPD
	RBM15
	SLC20A1
	TMEM177
	SERBP1
	ROMO1
	TMEM126A
	TMX1
	TFRC
	SLC2A8
	UNC50
	SIGMAR1
	PRRC1
	PDHX
	PDP1
	SND1
	PSAT1
	PIGK
	XRCC3
	PPP1R3F
	PPP1R7
	SCD5
	SURF2
	STRBP
	SETMAR
	PRPSAP2
	SRI
	TRAF2
	RABGGTB
	SMARCAL1
	USP21
	RPAIN
	VPS35
	THADA
	SLC35D2
	WDR77
	VAMP4
	TRIAP1
	SS18L2
	TOE1
	VPS26B
	UBIAD1
	ZNF22
	TFAM
	TIMM8A
	TIMM8B
	VMA21
	ZNF302
	ZNF615
	ZNF383
	ZNF792
	ZNF529
	ZNF544
	ZNF616
	ZNF30
	ZNF256
	TTLL12
	ZFYVE19
	ZNF330
	ZMYM4
	ZMYM3
