# Supplementary material for: Integration of gene co-expression analysis and multi-class SVM specifies the functional players involved in determining the fate of HTLV-1 infection toward the development of cancer (ATLL) or neurological disorder (HAM/TSP)
Source: PLoS One. 2022 Jan 18;17(1):e0262739. doi: 10.1371/journal.pone.0262739 (PMC8765610; doi:10.1371/journal.pone.0262739)
Supplement: S4 Table — (XLSX) [file pone.0262739.s004.xlsx]

## Sheet: Sheet1
ACs	ATLL	HAM/TSP
GPR153	IL18	TMEM158
EID1	DUSP19	IP6K1
MAPK8IP3	ITIH5	ZNF526
HIST1H3F	CHRNA5	BATF2
CKB	ALPL	C1orf21
IL15RA	RPL32	PTMS
IKBKAP	RPS7	RNF7
TLR2	CLC	CLIC4
QRSL1	RPL29	FOXC2
RAB14	XPNPEP3	CACNG6
EGR2	KPNA2	FAM131B
SPPL2B	HNRNPA1	TNFAIP8L1
GFRA4	BLOC1S2	ANKRD22
CCT5	IL10	SASH1
KISS1R	GAPT	C17orf99
COX18	TUBB1	PTH1R
NCAPG	JMY	LHFP
PNMA3	BCAS2	BCAN
KRT73	C8orf37	CCND1
VWA1	CST3	UBXN10
KLHDC10	FLOT2	TIFA
CNIH2	FCER1A	HGF
ADAM33	USMG5	CR1
CSTA	LYL1	NHS
GTPBP10	PMAIP1	MEGF10
LYPD3	SLC4A1	CLEC4E
ERLIN1	PI3	PRPF19
LATS2	USP49	IGSF11
EGR3	IER2	CD1E
RABIF	RPL34	C10orf11
BCL10	KRT1	IRX3
SLC38A6	PNRC1	SH3RF1
ZNF629	SERPINB6	COPZ2
FAM63A	PROK2	SIGLEC8
SLC22A18AS	NFE2	COL6A3
FGD4	TNS1	MAPK4
CDKN2AIPNL	CRISPLD2	PTK6
LAMP3	EZH2	PVR
TP53I3	FFAR2	MPO
GABPB2	IGF2BP2	P2RY2
ELK3	LAIR1	PEAR1
KCMF1	ZNF549	DBNDD1
SMAD2	SIGLEC10	ADAMTSL4
MTG1	PPIB	SLC16A14
CBX8	PRR5L	LANCL2
TUBB6	FCRLA	KCNH3
IKZF1	NUCB1	TTC7B
PGLS	MS4A6A	TMEM51
ID3	GGA1	KHDRBS3
HIPK3	LILRA2	MERTK
FHL1	LILRA3	EPB41L4B
FAM46C	PABPC3	DKK3
AKT1	CLEC12A	CLEC4D
ZNF706	CCR3	PTPRK
SLC27A2	ACTN1	RBPJL
PLEKHB1	OSBP2	CCDC24
MAGEF1	BCL2L1	CACNA2D2
UNG	P2RY13	ERG
RBM43	STX3	ABHD10
STAT2	ZNF486	PUS7L
SCAF1	CD7	CCDC151
TXNDC15	SNRNP200	HHIPL1
MAP1S	FOLR3	DPYSL5
SRCAP	PLCG2	KRT24
XPO7	FPR2	P2RY6
ADSSL1	SPI1	MCM10
PLD1	CYSLTR1	SIGLEC7
TAF6L	CCL5	BTBD3
ETV3	RAP1B	FOXE1
SFXN1	CAPN2	CETN1
NDUFS4	CLDN14	C1orf115
CAMTA1	PARVG	CDC42EP3
TNPO2	OXR1	HIC1
PLCB2	HBM	TRAPPC6B
AP2S1	S100A9	FRS3
CHCHD6	RNF144A	RYR1
RAD23A	HEMGN	LSAMP
RANGAP1	FCN1	UBQLN3
SAP18	BZW1	ANKLE1
TSPAN18	LILRB3	COL6A2
TIMM17B	RPL23A	ATP10D
APBA2	CD79B	EPHA10
RIOK3	TMOD1	MYLK
LDOC1	FCER1G	FAM57A
INCENP	CCDC15	ANKDD1A
TRAFD1	FPR1	TP53I11
URM1	NOP58	C6orf25
HGS	SNCA	VEGFA
IL3RA	LCK	GCAT
ANK3	FGD2	RGS6
HS2ST1	FOXP1	ATP8A2
HIST1H4H	TNFRSF1A	PTCH1
EXTL3	STRADB	NEK8
ANP32A	IGSF6	FRMD4A
PCK2	PDZK1IP1	LRRK1
SLC12A4	ASCL2	TPPP3
QSOX1	RGS1	PDGFA
NEK7	ANPEP	HAAO
CYBA	NKG7	KSR1
ATP7B	RNASE2	B3GAT1
HMGA1	GZMK	ST5
CCDC138	ATP1B1	ATP2A1
DPEP3	CSDE1	SLC8A1
PRR7	PDP1	SLC28A1
BPTF	PFDN4	PLK1
SRRM2	CD14	NUAK1
X9.Sep	HCFC1	NR2F2
UBE2O	RLF	ZNF140
QTRT1	NR3C1	ZNF597
MINA	CSF2RA	CD276
SETD1A	MRPL10	TLR3
KIF15	CENPV	AGAP1
IMPDH1	KCNJ2	KIF27
IL17RC	HBQ1	ENPP2
NIPAL2	C11orf31	MED14
UBA5	ALPP	MAPK15
RNF213	SLC25A37	DNMT3B
FASN	VOPP1	SLC39A14
ADAP1	UFD1L	ZFP57
HMG20B	C1orf162	UGGT2
WDR89	BTBD1	KCNMB3
ZNF33B	SLC40A1	FGL1
SH2B2	GNG11	SLC29A4
SNX11	NMB	RUNX3
ST6GAL1	BASP1	PARP8
TCEAL4	DGKD	XRCC3
USP19	CA1	INTS5
ZFP90	KCTD21	EFHB
DGKQ	IL13RA1	RPS6KA2
CEBPD	CXorf40B	LRTOMT
MUC1	LBR	UHRF1
DBT	AQP9	HEMK1
TYMP	NR4A2	FOSB
MPPE1	LMBR1L	FSTL3
CS	CXorf65	VMO1
PLCB1	TLR8	PGLYRP4
GNL3L	CYTH4	SLC22A15
TTC5	COBLL1	RALGDS
ASPM	CD83	SEC24C
DIS3	PTPRM	PTK2B
IL6ST	MPP1	CCNA2
SOX4	FTSJ3	ST6GALNAC3
EPN1	SGMS1	TSC22D3
PIGW	MAGEH1	MEI1
PPOX	INPP5K	DACT3
VMA21	TLR7	VHL
TMEM184C	ROCK2	PLEKHA2
NOL7	C5AR1	CRTAP
MAP3K1	TST	TRIM45
PIGF	COPS2	PPARA
GNAI2	G6PD	STK38L
TGIF1	RNF24	VAMP8
CNBP	ABCA1	WDR5
GNPTAB	TM6SF1	GATA2
CNST	NPL	FBXO22
RPS9	CD36	FARP2
PTPRJ	CDCA7L	MPEG1
RPS6KB2	WHAMM	FZD1
SLC25A29	ARID5A	WDR25
MMAB	RAB5B	ATP6AP1L
CEACAM21	RPS21	DDX50
GPD1L	LYN	ANO7
DNASE1	CHST15	SPC24
ALDH3A2	CCT4	IL1R2
PLXNA3	PSTPIP2	ACR
TSPO	CCNE1	PTCRA
OXER1	DCAF12	CRYGA
NEO1	EOMES	JAKMIP2
MCTS1	SH2D1B	GTDC1
KDM2B	CD300A	COL20A1
KPNA4	JAM3	TNRC6A
CTSO	KCNN4	RNLS
IFNAR2	GNS	TDRD9
RAB8A	CTSK	PRDM6
NSDHL	RICTOR	SLC17A3
KIAA1324L	PDE8B	CHST14
TPP1	ARL4C	ERRFI1
LILRA1	LRRC8D	DOK4
EIF3E	ADAM7	UCP3
CLTC	PLEK	ABCD2
NT5C	FCGR2A	RNF8
IFT52	CYTIP	FAM104B
COX6A1	NOTCH1	FOXD2
ZFP64	FDPS	RPL23AP32
MUC6	GPR137	RAX2
USP25	RBM47	LMBRD2
STAT5B	KLRG1	RUFY3
HOMER3	LPAR5	MKS1
TPX2	PAX7	CNNM2
ORAOV1	SLC9A1	FXYD7
DCUN1D2	C11orf58	LRRC1
SBNO2	MBOAT7	REXO4
TPI1	LAPTM4A	DTX3
OIP5	CCNL2	IFT57
ARHGAP1	CD69	RTN4
PLAA	SH3BGRL2	F7
CNOT3	CEACAM3	CLEC10A
KRR1	DCP1B	ST6GALNAC2
TBC1D5	SIRPA	CIITA
DENND2D	RNF130	WDR4
DCAF16	HCG27	TNRC6B
IQGAP3	FSCN1	FAM49A
CHEK1	GALK1	SCD5
MEF2D	MBP	MBOAT2
CBX3	PPP3R1	ODF2L
DDX56	GMNN	RIPK4
OPRK1	KLRD1	RNF125
PHACTR1	RENBP	HIST1H2AE
CHRNE	WBP2	CD163
YWHAE	CCAR1	ZNF75A
RAB3IP	ZNF331	PTPRF
TTL	SNTB1	GNB4
FLYWCH1	ITLN1	ELP2
TRAPPC10	RPL10L	HAPLN3
KHK	FOXO4	GAS6
SELT	DUSP3	IRS2
ACHE	RRAGD	H6PD
ZNF646	RUNDC3A	NRIP3
MAP3K11	SLC4A5	RREB1
LAT2	SESN3	SIN3B
HIRIP3	RGS18	CROT
MZF1	PAK1	TOM1
TJP2	COTL1	CBFA2T3
FGD3	PARP6	PTGER4
LXN	TIMM8B	RAI2
UBR4	GSTM1	RAB3D
OSBPL7	REV3L	COL9A2
AGPAT2	GSK3A	ZKSCAN5
IL7R	ZAP70	NCK2
ARL3	C11orf1	FCRLB
TMEM216	PTK2	FLCN
HP	ARHGEF2	ARHGAP26
PCGF6	PPP1R11	ENC1
RBM38	SORT1	TRPM6
CDK6	BAG1	ZEB2
AIM2	NFKBIZ	TREM1
DENND1A	GRASP	FOS
NRSN2	CTDSPL	C2
HELQ	CD300LF	MYO1A
SOCS4	ZSCAN18	KCNG1
UBLCP1	AKNA	ENO3
MAP2K7	HCK	FHIT
RRM2B	UBR1	ZNF778
GORAB	LILRB1	MGAT2
COX4I1	S1PR5	BMF
ATP5SL	PRCP	CCDC86
RABGGTA	CDAN1	GNAS
CEBPB	SLC46A2	SGK1
ZNF180	PRF1	CATSPER1
ELF4	CLEC1B	PDP2
NDE1	PPP1R15B	CEACAM4
NUPL2	MNDA	IRF7
SEC14L1	PPP2R5C	PLAGL1
EHD1	IPO11	LRRC25
MSC	LYRM5	YY1AP1
ZNF14	FKBP2	ZBTB39
ITGB2	YWHAH	GJC2
SSBP1	RAB31	ZC3H7A
RAB3GAP1	GSTCD	CR2
PPIH	PLEK2	SYNGR1
SPATS2L	LRRC40	NGF
IPO8	TCIRG1	CARS2
PNPLA2	CREB5	IQCG
PPP1R15A	TMEM131	CKAP2
SSU72	NSMCE1	RAB20
AXIN1	MRPS36	KIF21A
CSNK1A1	NME4	ZFHX3
ENTPD6	SERPINE2	SASS6
ZNF624	CRKL	MINPP1
TSPYL1	MED20	JSRP1
ITPKB	PLOD1	FBXO9
KLF6	NDUFS2	MTO1
TPM2	HAVCR2	MS4A4A
IQGAP1	SSRP1	MRPS16
FAM20B	DUSP2	TAF1C
NCOA7	MYL4	DAPK2
STX1A	SPCS3	MPP7
NLRP3	DPP4	NDST1
LPCAT3	PRKAR1A	RPL31
KHDRBS1	ZNF91	ARFGAP2
TBC1D2	FBN2	NPLOC4
RBM15B	SEMA4A	FBXO32
NINJ1	PDE5A	CMTM5
KIAA0922	RORA	CDK2AP2
HIST1H2BC	ADRB2	CD44
PI16	RAB40C	GSDMB
RGS19	FLNA	TWIST1
MID1IP1	C5orf45	POP5
LASP1	HMGN2	CD200
CCDC117	MYO1C	SGCA
TSSK3	HOPX	SPARC
PGRMC1	LILRA5	MTCH1
SMPD2	MTMR11	GCM1
SNX17	TSPYL2	USP42
KCTD11	SH2D2A	UGP2
NDUFB5	PNMA1	EIF4H
ZFPM1	DYSF	CRIP1
CETN3	GGTLC1	ATF7IP2
LRRC45	GLIPR2	SURF1
LSM2	CPVL	FOXP4
ZNF573	TNS3	LRRC42
STK4	FAR2	WDR55
CD59	POLB	ZNF431
NFRKB	AIM1	SAMSN1
RALBP1	MSRB2	ACAN
CARD8	CSTF1	WRAP53
CRIP2	TXNL4A	FAM118B
UVRAG	ARL6IP4	SRD5A1
ANKRD9	RAB32	DLST
LRRFIP1	REPS1	QPRT
DGCR14	GATA3	SCRN3
ABTB1	PEX5	EBF2
NCOA3	ZFYVE27	ZNF516
ZNF3	PSMD11	CDC42EP1
SETDB2	HIF1A	SLFN5
C5orf30	CYBRD1	X3.Mar
C19orf12	SNRPD3	CLDN9
LEAP2	ALDH1A1	ANK1
HAGH	FARSB	SIAH2
GINS2	TEF	ARNTL
ACTR8	GORASP1	C15orf41
ZC3H8	NFIX	BRD2
TMEM109	SLAMF6	NUDT16
ZNF277	ACO1	SMAD7
ATP6V1A	RTN2	DNAJA1
TRIP11	IRF8	ARHGAP27
GSTK1	VPS54	WDR48
CNFN	LPAR6	KANK3
KIAA0368	PPM1F	NHLRC4
GLTSCR2	DNAJC1	SLFN12
IKBKG	H2AFV	CHUK
TSPAN5	MPL	FTSJ1
POMGNT1	ASPSCR1	STAB1
RPS15A	CX3CR1	KLHL21
TOP2A	DPEP2	COX7B
BTN2A1	ARRB1	FNTA
ALDH4A1	WAS	PSMC6
CEP135	CCNL1	LRCH3
RSBN1	NAT8B	CDR2L
REXO2	NUBPL	FCHO1
TNFRSF14	UBE2E2	C6orf62
HNRNPR	LPCAT2	FCGR2B
LY9	TMEM140	TMEM214
COIL	ASCC2	YES1
CHEK2	HHEX	PICK1
ZNF551	CCR2	ZNF514
ENY2	MRFAP1L1	NMUR1
GPSM3	SCCPDH	HEXDC
SAFB	STOM	LECT1
UBE2D3	DPYD	CCDC85C
CITED4	CDA	CD9
GNG2	CHPT1	ZSWIM3
ZXDA	PID1	NSD1
RPL15	RINT1	RPL22
CCDC90B	MRPL47	KRT9
IFITM2	HBZ	SFXN2
NPHP4	SPG21	IFFO1
FAM126B	RERE	BBS7
ZNF668	SNW1	ASAH1
DAPP1	PELO	SERTAD1
AACS	FHL3	PLXNB2
MCM4	NR1D2	UBXN11
C10orf2	GSPT1	CD1C
SLC35E1	EPHA1	IRF2BP1
RBM5	CFD	PTTG1IP
CALR	RHOQ	HLX
PGGT1B	HNRNPF	SLC2A4RG
EIF1B	SYAP1	HINT1
ACSL3	RIN2	HCN3
ANKRD13C	SLC14A1	CBX6
RASSF2	FAM3A	SAMD4A
C18orf25	ANKRD36B	ZNF681
WHSC1L1	KRT23	AMDHD1
GRAMD3	CD93	CD151
DAZAP1	CCR6	ARRDC4
MGRN1	AUTS2	SLA
PRKCH	GDPD1	FZD2
DDX3X	DCAKD	DUS3L
TMEM59	NET1	MYLIP
MRPL11	GRINA	TRIM41
CEP164	P2RX7	ASGR2
UPF2	ERMN	OGDH
PCF11	OLIG1	STXBP3
MDH1	BEX5	TTLL11
ZFP1	SYK	C19orf24
ARGLU1	SPAG5	IMPG2
KPNA6	DNAJB14	SNAPC4
MAZ	THUMPD3	LGALS3
DRAP1	CAMP	SPHK1
FAM172A	CA2	JRKL
DLD	FAM120B	TGFB3
EIF3F	TIAM2	FAU
RPS27L	BANK1	GCLM
C15orf40	COQ10B	C12orf65
PSMB10	GGCT	TMEM200A
FAM129A	ATG4C	SARS
SQSTM1	HSPA6	ACP2
LEF1	PRKACB	MKNK2
CDCA4	FAM65C	GIT1
ISOC2	CCDC47	PFKL
DNPEP	PPM1L	B2M
RDH11	MORC3	ACAA1
GPS2	ZNF266	RNPEP
TRIM25	TIMP1	PPM1K
TAGLN2	DUT	ZNF623
DDX55	TNIP2	CTNS
ZBED5	TOP1	SORBS3
DDX18	LTBR	SORD
FAM53C	PTGR2	ARHGEF19
PLSCR1	SH3GLB2	FXR1
MCM8	PCSK5	FITM1
NCF2	STXBP2	ARHGEF12
N4BP2	VPREB3	TFIP11
MX2	CAMK4	LONRF1
SERTAD2	UBE2D2	ZNF630
HPS1	ZNF653	RIMS3
RAB21	PLEKHF2	RNF11
ECHDC2	IGF2R	FOLR2
CDC34	ORMDL2	ZFP36
ORAI2	UBAP2	RGL1
METTL13	KLRB1	FNIP2
MYL12A	LRRCC1	RPS29
PCNT	AP3S1	FBXW11
CCDC92	PSPH	NGLY1
WWP2	CYP27A1	ANKRD16
CEBPE	UBL5	STARD8
CXorf23	TRIM35	TSR2
MAMDC4	NOV	ZNF174
SRRT	CRTC2	NFKBID
MYO9B	CLEC4A	ABHD2
TYMS	GIMAP8	COX7C
SRPRB	MARCKS	ANAPC5
TMEM181	TNFSF13B	RPL24
TAF4B	STX7	CEBPZ
CHAT	MAN1C1	UTP23
EMP1	LITAF	MPHOSPH8
PNPT1	CSF3R	HINT3
COMMD1	E2F5	GOT2
SYF2	COMMD8	MTA1
RECQL	PRDM8	DDX19A
ERP29	STAT4	HMGN5
ALKBH7	EIF5	ARL4A
TRIB1	BRPF3	UBE2G2
EXOSC6	ZNF682	TSHZ3
ARSA	ANTXR2	CSRNP1
LMF2	IFIT2	TRAF3IP1
RFX1	CYBB	LOXL3
CD38	DOPEY2	COG2
TSPAN32	MCOLN1	NAP1L1
LYPLA2	TOE1	RPL36AL
ACSS1	S100A8	UBE2Q2
NECAP2	ARMC8	SLC29A2
GTF2A2	OCIAD2	DHDDS
GOSR2	HSPA4	ACD
TCF20	FDX1	C1orf159
LDLR	METTL14	IL10RA
PML	CPA3	BECN1
GNPDA2	CEACAM1	KLC3
KRTCAP2	YIPF4	SNRPG
RNF112	ATPIF1	TNIP1
ANKRD13A	TLN1	BBS4
UQCRQ	DPY19L1	PPARGC1B
CAPRIN1	HSDL2	VAC14
ZNHIT6	ST8SIA4	UNC45A
C12orf49	FKBP14	TNFRSF21
MRE11A	MDH2	SSR4
LIAS	TYROBP	ZNF202
	GPR162	PPP2R1B
	MSL2	NDUFA4
	COMMD6	VPS13A
	DDX27	FOXN3
	FOXJ2	HSCB
	ZMYM6	ICOSLG
	ZBTB5	RASA3
	CPEB3	MYO1F
	PAFAH2	PAOX
	CCL23	FCRL5
	ATM	PGK1
	PDLIM1	EPM2AIP1
	CAMK1	PELP1
	KLHL22	C4orf3
	BLZF1	VCP
	RILPL2	MYCBP2
	NAALADL1	ARMC1
	LTA	PWWP2A
	FAM46A	MYC
	ALKBH5	METTL7A
	RPL27A	ATG16L2
	PTOV1	DHRS3
	DOCK2	QRICH1
	HADHB	MON1B
	SFI1	LTBP4
	ATAD3A	CNPY2
	PDK4	RPL12
	ANKRD55	DIABLO
	LLGL1	MAPK7
	PAIP1	LIG3
	FGGY	C16orf86
	AIFM1	STK11IP
	PTGDR	PLAUR
	GOLGA4	ENOSF1
	ANGPT1	IQSEC1
	MCTP1	LAMP1
	ACTA2	SNRPF
	SLC31A2	RMND1
	TTC25	OGT
	ITGA3	MUTYH
	MLH1	CDC14A
	PRDX3	DDIT3
	CALM1	MYBPH
	TAF1D	RFC3
	SLAMF1	B3GAT3
	CD72	SCFD1
	HIST1H3A	PHIP
	KIAA0101	LSM7
	CALHM1	STARD3
	ATXN2L	SLC6A13
	ARAP3	TMEM64
	FGL2	ZNF408
	PACSIN2	ARHGEF7
	NTNG2	NFIC
	LRRC28	AP2M1
	PFKFB4	PDE3B
	CCDC91	TMX3
	EFHC2	KIAA1191
	UQCRB	YPEL5
	XAB2	YRDC
	NAGK	CRIPAK
	CSF1R	NKTR
	ZBTB33	ICOS
	COPA	BRD9
	PYGL	JOSD2
	MRPL9	UBTD2
	ZBTB11	RNF44
	TSC22D2	ACSL5
	ZNF613	UQCRFS1
	PECAM1	ZNF626
	CWC22	CDKN1B
	ISG15	CNOT6L
	DCTN6	LFNG
	TBC1D4	RPA3
	CENPB	STRBP
	SKAP2	ELOF1
	TNFRSF17	TMEM165
	USP1	IBTK
	GAR1	ST3GAL3
	NRGN	C19orf53
	SOD2	INO80E
	CTLA4	CD3D
	PDCD10	VWA5A
	CHRNB1	ZNF721
	OAF	SHARPIN
	MUSK	DNASE1L1
	KYNU	LSM5
	ZNF92	RBM25
	LAS1L	ALDH6A1
	TOX2	ABCA7
	ZDHHC11	DNHD1
	SFT2D1	STX2
	CD19	MTDH
	FYTTD1	MORC2
	CD1D	SNRPB
	CTSW	CDKN2AIP
	PLBD1	TMUB2
	C1RL	MYO9A
	CD8B	IDH3G
	TCF7	NDUFV1
	FEZ2	TMLHE
	HLA.DMB	CTDSP1
	MARCKSL1	HSPB11
	HSP90B1	RAB2A
	SNAP47	MMGT1
	BCL11A	LYRM7
	AHCYL1	ARHGAP9
	TNFSF4	RPL36
	MTHFD1	NHP2
	ZMAT3	CLTA
	GNPDA1	RYK
	CCDC102A	UBXN1
	HAT1	TOR2A
	BCL2L13	ANKRD54
	ROPN1L	MRPL49
	IL1RN	SULF2
	CD33	CTPS2
	GTPBP1	RPS25
	CTNNB1	ZNF10
	PIK3AP1	RIPK1
	STX11	TGIF2
	LMBR1	ACIN1
	LAPTM4B	CRY2
	ALOX12	MRPL54
	FGFBP2	ORAI3
	PGD	ADAM8
	SLC25A46	FLAD1
	CXCL16	CCDC88A
	LY96	USP33
	SLC43A2	ZMAT2
	ZMIZ1	SH3GL1
	PQLC1	ALG6
	C11orf63	TMUB1
	ZBP1	CXCR3
	ARID1A	UBXN2A
	MVD	EEF1D
	TBC1D9	RFX2
	TLR4	S1PR4
	GZMB	WDR75
	CUL9	COQ10A
	MED28	ALDOA
	EPB41L3	SDSL
	DAPK1	GPR183
	KATNAL1	CNN2
	GLTP	PPA1
	MED25	HABP4
	USP4	LGALS2
	HP1BP3	COX8A
	VIPR1	TBCA
	SLC16A10	SHMT2
	HIST2H2BE	TSSC4
	X1.Mar	DAPK3
	PITPNB	PPP2R2D
	ULK3	TADA3
	MAP3K14	CHMP5
	LMO2	ICAM2
	X2.Mar	SERPINI1
	ZNF185	CC2D1A
	CLIC3	ZZEF1
	COL8A2	GLA
	TCEA3	ST3GAL1
	CCDC94	PLTP
	CXorf21	TBCD
	UROS	C1orf216
	CPNE8	SPG7
	ZNF641	IFITM3
	NME7	DHX35
	TNFSF10	COX7A2
	PLXNC1	SF3A2
	HOOK1	POLR3GL
	PGS1	XRCC6
	C19orf68	LEMD3
	GLIPR1	CPSF2
	MCM2	RBM17
	TERF2	ZNHIT1
	CPD	RBAK
	KLHDC3	PPIE
	FAM84B	PACSIN1
	PSORS1C1	OVGP1
	S100Z	ZNF839
	DNAI2	BBX
	MFSD3	CD40
	ACER3	AP1B1
	MYO19	ERMP1
	ST3GAL6	ANKRA2
	SATB1	ERCC8
	SDAD1	SET
	PTPRC	C19orf66
	QPCT	NDRG1
	HIST1H2AC	SLC38A2
	MED15	EPAS1
	CD70	KIAA1324
	CTR9	ATAD1
	CKAP4	PRR13
	FCHSD2	FAM109A
	GTF3C6	RPN2
	LSM6	HARS2
	PIK3CA	AES
	MEAF6	YTHDC1
	PLA2G2D	PALLD
	PBX1	FAM13B
	PANX2	ZNHIT3
	CBY1	KLF12
	C11orf74	ARHGAP4
	ZNF335	CEP192
	KAT5	YTHDF3
	SNRK	FN3KRP
	C6orf1	PRPS1
	AFF3	ZNF26
	GCNT1	TUBA1C
	DENND3	FANCD2
	TMEM104	XCR1
	ANKRD46	RASGRP1
	FAM35A	ANKRD6
	KIF5C	ACADS
	SLITRK4	TRIM52
	PSMD13	PIGH
	IMPA2	SRP54
	CCDC34	GTF3C1
	HSD17B4	S100A4
	CLK1	GAMT
	BTK	CYP2U1
	CDC14B	CORO2A
	SNX16	PUS3
	TXNDC11	PLBD2
	ESPN	CRAT
	DSE	RNF103
	TSPAN33	TBC1D10C
	SUOX	NUP205
	KLHDC8B	GTF2I
	CXCR6	SMC2
	PARP4	RPF2
	SCARB2	TRA2B
	DNAL4	ZAK
	DHX36	HSH2D
	RGS12	PSMD8
	OPRL1	TDRD3
	LETMD1	PABPC1
	REPS2	RPS5
	FEM1B	SLC5A6
	SRF	SLC38A5
	TMEM154	TIMM10
	SLC15A3	ING5
	STK38	PIGS
	POLR2J	ZSCAN5A
	MTSS1	MRPS35
	ATG10	NAGPA
	OSBPL1A	AASDHPPT
	NUP35	ASPHD2
	CERK
	LBH
	CIDEB
	TBL1X
	PPP1R12B
	CD24
	ALDOC
	SYTL2
	SLPI
	TNFSF14
	DYRK1A
	PDLIM7
	GBP3
	ELK1
	ZNF17
	MICALCL
	SFPQ
	DAB2
	RNF14
	BCKDK
	ELOVL4
	LIMS1
	MRPL16
	NFE2L2
	HOXD13
	BEX4
	PIK3C2B
	MRPL28
	CDK2
	FGR
	IL2RA
	ZNF770
	EIF1AX
	MPZL1
	RNASE6
	APAF1
	HSD17B12
	SLC15A4
	GAS7
	ZNF24
	CCT6A
	ACP1
	LSM8
	PLAC8
	STK36
	GRAP2
	ZNF655
	CDC7
	ZSWIM1
	NAE1
	ARMCX2
	ZNF302
	SH2B3
	MSH2
	ZNF184
	ZNF358
	FASLG
	UBQLN4
	FAM117B
	PLIN3
	GLT8D1
	MLEC
	GZMH
	OCRL
	THOC5
	NUDT14
	RNF144B
	SEMA4B
	SMAD5
	SLC35A5
	EXOSC9
	PAQR8
	MCCC2
	KLRF1
	SLC2A6
	AOAH
	CNNM4
	R3HDM2
	ADM
	ZNF577
	KDM5C
	RHBDD3
	RAP1GAP2
	SLC25A42
	PLXDC2
	CLCN3
	GPBAR1
	SIRT6
	GATS
	PDXK
	NACC1
	ISCA2
	LRG1
	SLC6A8
	UBE2M
	EBAG9
	ARID3A
	COMMD7
	PTDSS2
	PCMTD1
	CCDC106
	FAM171A1
	RCL1
	NUP98
	ZNF512B
	GATAD2B
	MBNL2
	TOMM40
	ZBTB34
	SLC44A1
	USP48
	HK3
	VPS11
	TMEM115
	ESAM
	TMEM150A
	PKP4
	SPINK2
	P2RY12
	PIK3CG
	CACNA2D3
	RNF19B
	FLVCR1
	CNPY3
	NLRC5
	CD300C
	MFGE8
	RGMA
	KLHL9
	OXSM
	GNA15
	C20orf196
	PDIA4
	NCOA5
	TMCO3
	GLYR1
	PDCL
	FH
	CYB5B
	THNSL1
	NCF4
	CLTB
	CHD9
	GYPE
	ELK4
	ITGAM
	LPP
	CLDN15
	TMEM156
	KRBA1
	DMD
	TCTEX1D2
	PIGN
	ZCRB1
	RAB11FIP1
	MPZL2
	RSAD2
	INTS6
	AFAP1
	DUS1L
	AKR1C3
	ANO9
	TACC1
	PAM
	OXCT1
	TAP2
	PIAS4
	ANO6
	TXNDC16
	HS1BP3
	ROGDI
	GRAP
	DDX6
	ASAP1
	RBM4B
	CYCS
	PRC1
	HLA.DOA
	INPP5B
	POP4
	PRDM1
	DOCK5
	SETMAR
	CYP4V2
	DDA1
	PJA1
	SSBP3
	FBXW8
	BCL9
	USP6NL
	BTD
	PTGS2
	FES
	BAZ2B
	TMEM128
	ZYG11B
	STXBP5
	GCC2
	CALML4
	USP5
	SSBP2
	PBX4
	WDR13
	RHOB
	MAP1A
	TFDP1
	SPIB
	APP
	UCN
	PILRA
	UBASH3B
	SMPDL3A
	ADO
	RBM23
	RAB23
	CD8A
	TNF
	XPNPEP1
	C8orf58
	VWF
	PPP2R3A
	COPS7B
	INTS3
	CHTF18
	HAUS8
	KLHL3
	RNF138
	H2AFY2
	ITPK1
	UBE2V2
	RRS1
	ZNF787
	KCNAB2
	VCAN
	LSR
	ZNF439
	GP6
	SIRT7
	DNAJC3
	SLC31A1
	ZNF319
	PDZD4
	PTS
	ADD2
	SIPA1L2
	BTLA
	DNAH1
	ERGIC1
	SLC1A5
	MED26
	ATG7
	VILL
	ZNF175
	SVIL
	ALS2
	ZBTB2
	SULT1A2
	CBLN3
	FBXO6
	PNPLA7
	RTN1
	SWAP70
	AARS
	SP2
	EPHX3
	UBE3C
	GUCY1A3
	PEA15
	IFIT3
	CDC42EP2
	CISH
	MID2
	ZBTB25
	MTAP
	FBP1
	RSU1
	CCDC65
	S100A13
	MAK
	HLA.DOB
	SLC16A6
	CLPTM1
	BNIP1
	CDKN1C
	SPG20
	THUMPD2
	PTTG3P
	SNRNP35
	NR3C2
	SIRT4
	FANCG
	MRPS14
	QDPR
	ARG1
	PDK3
	BACE2
	PLCD1
	TMEM169
	TARP
	TTC7A
	SPIRE1
	CYP1B1
	ERMAP
	BBS1
	PRAF2
	DCAF17
	IL21R
	CXorf57
	WRN
	IL5RA
	INPP5F
	TMEM161A
	CLEC4C
	PLA2G7
	NOD2
	ST6GALNAC4
	C1orf116
	LLGL2
	MUL1
	TREML2
	SIGLEC5
	CTNNAL1
	MED11
	TP53RK
	ADARB1
	DAGLB
	IFT172
	SERPINA1
	TPD52L2
	TLR6
	TAF4
	PPP1R9B
	ITGA2B
	CISD1
	SLC24A4
	EXD2
	NCAPD3
	KDSR
	CFH
	PITPNM2
	ABCF3
	ZNF586
	NOB1
	LIN7A
	CLECL1
	NADK
	ASF1A
	ABI3
	SLC10A7
	COG6
	RCAN1
	EID2B
	ACACB
	F13A1
	BMP2K
	IKZF2
	CDC42EP4
	TXNRD1
	SMC6
	BMPR2
	SLC25A23
	TOP3B
	CPEB4
	HSPA13
	RBM12B
	FAM198B
	PFAS
	RPGRIP1
	FBXL13
	BRF1
	NKIRAS1
	PIGV
	ZNF580
	CD40LG
	CEPT1
	SENP6
	FMO4
	PPME1
	CECR6
	ZNF415
	FCHO2
	COQ2
	TIGD7
	RTKN2
	PPFIBP2
	CAMSAP1
	CPSF1
	CLDN18
	ZKSCAN2
	GMPPA
	PDE9A
	SULT1B1
	ANKRD28
	GNAQ
	CTNNA1
	ZKSCAN4
	PLA2G4C
	FAM168A
	CCT6B
	SOCS3
	ZNF235
	CLEC7A
	ETS2
	LRRC56
	ZNF585A
	BLM
	URB2
	OSBPL3
	STRN3
	TRIM10
	SEC23A
	SH3PXD2A
	MAVS
	LRRK2
	IKBIP
	FAM26F
	ADCK2
	MFHAS1
	OAS3
	CYP2S1
	MARS2
	IFNG
	PCYOX1
	ZNF571
	H1F0
	SIGLEC9
	GNGT2
	EFCAB7
	BCAS4
	STMN2
	TREML1
	CRK
	ZNF600
	RFESD
	FUT6
	SGSM1
	PRSS23
	ARSD
	ZC3H10
	ATP9A
	ITGB3
	SCRN1
	AMOT
	RAP2A
	HIP1
	GPR160
	RNF157
	ELOVL6
	CACNA1B
	CELA1
	SCOC
	ACVR1B
	CMKLR1
	CES3
	TUBG2
	TULP3
	CXCR5
	PAQR7
	CD1A
	CAND2
	ATPAF1
	TTC16
	COG7
	ZNF485
	SLC25A43
	TNFSF8
	TSPAN17
	PON2
	ZNF566
	SH3BP1
	PELI2
	PRRG4
	NLRC4
	ALDH3B1
	SHMT1
	P2RX1
	FAM43A
	PER3
	ZNF239
	FCRL3
	ZNF442
	LZTFL1
	ZNF616
	CD84
	PAQR4
	PRDM11
	LHFPL2
	IRAK3
	FCAR
	TSPAN2
	DNM3
	MOV10
	ALPK1
	P2RY14
	RHOT1
	MEF2C
	HPGD
	KRIT1
	ZNF823
	SPTLC2
	ZNF827
	ABCB9
	KCTD15
	RHBDD1
	ARHGEF11
	MFSD8
	RECQL5
	SMAD9
	DHX32
	TMCC2
	ZNF567
	ZNF397
	TRIM29
	LYG1
	GTF2H4
	PGM5
	LUZP1
	PHF12
	CAMK1G
	KMO
	MAP3K8
	GAST
	GPR180
	AFAP1L2
	MATK
	TRAF3IP2
	ARHGAP11A
	RBBP9
	INSM1
	ERBB4
	POLA2
	IGFBP7
	PLCL1
	MAGEL2
	ITGB5
	GBA2
	FXR2
	SFTPD
	RRAGB
	USF1
	TRIM23
	UBTD1
	C9orf85
	TSEN2
	TRIM5
	SLC25A4
	ST3GAL4
	SLC39A3
	CAPN12
	PARP11
	SLC2A9
	ZNF532
	ENG
	PTPRO
	RALGPS1
	ZKSCAN3
	ITSN1
	NDFIP2
	SBF2
	ZFYVE16
	RAPSN
	SNAP29
	IFT74
	NAPSA
	GALNT6
	GAB3
	MGST1
	ATP1B2
	GFI1B
	MTHFSD
	CCDC121
	C18orf54
	CAMK2N1
	RECK
	MPP6
	RNF175
	HNMT
	ARSB
	IGFBP3
	ICAM4
	FAM135A
	CD200R1
	FMO5
	TNFRSF9
	RASGRP4
	STAU2
	DIXDC1
	ANGEL1
	C5
	G6PC3
	RAB40B
	FGFRL1
	GLCE
	ZIK1
	DYNC2LI1
	TMEM217
	PVALB
	DARS2
	XKR6
	MTHFD1L
	ZDHHC14
	KCNH2
	ACSM3
	BCORL1
	C2orf15
	SCML1
	SERPINH1
	CA6
	NRG1
	DOCK7
	KREMEN1
	RPS6KL1
	FMNL3
	FBXO15
	TMEM45B
	ZNF28
	CADM1
	PTTG1
	ADNP
	ANAPC13
	DYNLRB1
	ATP2C1
	PSMG3
	POGK
	CREB1
	PPP1R8
	ACBD6
	FAS
	OS9
	SMAD4
	ALAS2
	DIP2B
	ITGA5
	ZNF784
	PTPN18
	PTAFR
	PIGA
	ARHGAP12
	X5.Mar
	PHF19
	RRP1B
	RSAD1
	HSPA1L
	SMUG1
	N4BP2L1
	AXIN2
	EZH1
	LPCAT1
	NHLRC3
	CEP57
	PLA2G6
	CCR1
	N4BP1
	SLC25A24
	MVK
	ZFAND3
	KATNB1
	TPCN2
	MED12
	KDM5B
	SEC24D
	LY6G5C
	SMOX
	ABCB1
	HDHD3
	ZNF230
	HN1
	TRAPPC1
	EXOC1
	PDSS2
	CASP8
	CPNE3
	CCNH
	PARP2
	SAMD9
	NCR3
	CENPT
	NCAPH2
	FAIM
	SLC27A3
	MTFMT
	GFRA2
	PRPS1L1
	MUM1
	CLDN5
	TUBGCP4
	DAG1
	L2HGDH
	ARPC2
	RPL14
	ZFAND6
	OSCAR
	HDAC5
	TGFBI
	DYNC1LI1
	LRRN3
	CEACAM19
	VPS53
	C2CD2
	KBTBD3
	CD28
	POP7
	MRPS18C
	PTRH2
	RRAS
	GRAMD1A
	PGM2L1
	HVCN1
	NAT1
	ATAD2
	WDR19
	TTC21A
	FAM69A
	MYL2
	IFNGR2
	RBBP6
	DCAF7
	ZDHHC8
	IP6K2
	COPS7A
	RCAN3
	IL18BP
	CELSR3
	RBM28
	ZFYVE1
	DENND5A
	DERL2
	CKS2
	TPMT
	ELL2
	MYNN
	TCFL5
	ITGA7
	KLF4
	JUN
	ZMYND11
	ASXL1
	NKAP
	WIPF2
	DNAJC14
	ECHDC3
	ATP2B1
	TOMM40L
	LRFN3
	EAF2
	PITPNC1
	PCNA
	HSD17B10
	SNAPIN
	OSBPL9
	HAUS1
	SLC27A5
	NCALD
	CLYBL
	PIGQ
	NAPEPLD
	CCDC84
	RNF19A
	POMT1
	GRIPAP1
	ZNF786
	API5
	TP53BP2
	CEP120
	RAB33B
	PNOC
	MBNL3
	FNIP1
	ZBTB9
	ATP6V0E1
	ABT1
	SAMD4B
	BIN2
	BCR
	UNC93B1
	GATAD2A
	GCH1
	CASP2
	ERAL1
	SLC2A5
	ACADSB
	NCBP1
	CAPZA2
	DHCR7
	RPRD1A
	CMTM8
	SMTN
	FAM111A
	IFT88
	CASP3
	ACRC
	ABCB7
	SLC39A1
	DRAM1
	MYOM1
	NAB1
	PLCH2
	LRRC41
	AVIL
	RAN
	FAM65A
	EXOSC5
	AKT3
	MCTP2
	LTBP3
	PAXIP1
	UCKL1
	DCTN5
	CUTA
	DPYSL2
	TIPRL
	MEFV
	GCA
	PHF23
	NUMB
	DPP3
	TCTN1
	HIF1AN
	TK1
	FAM129C
	OSGIN2
	MAP1LC3A
	EXOSC3
	C3orf58
	ZNF696
	AFTPH
	REL
	FAM118A
	RNF145
	SEPN1
	ACPT
	PIK3R6
	TLK1
	MYPOP
	KIAA0513
	SEC22B
	LYPLA1
	FRAT2
	DIRC2
	NFIA
	RNF113A
	PHF21A
	SLC25A39
	ACOT9
	TNIK
	SDHD
	RIOK1
	PDCD1
	NEK1
	NFATC1
	PPP2CB
	TMEM185A
	DCP1A
	NFYC
	KPNA5
	CBL
	TRABD
	ERC1
	RELB
	PRR11
	TMEM79
	CANT1
	TIAM1
	DPP9
	RAP1A
	TMEM184B
	DDX59
	SIRPB1
	KPNA1
	SURF2
	RNASEH2C
	ZUFSP
	ACRBP
	GALC
	CD226
	PLEKHM2
	BRMS1
	ZNF558
	SLC29A3
	PPP2R2B
	TMEM143
	SBK1
	ARRDC2
	ASNS
	FAH
	DEXI
	UBE2E1
	EXOG
	NMNAT1
	STK17A
	UBE4A
	NSUN5
	SOS1
	PPP2R5D
	RIF1
	TRIM4
	MON2
	TRAF1
	ANXA4
	GLCCI1
	ATP6V1C1
	MCAT
	KIAA0232
	SUPT16H
	THOP1
	MMD
	KLHL5
	ANKRD27
	NFAT5
	FEM1A
	GNG7
	NOLC1
	ECT2
	WDR5B
	MXD1
	ATF4
	X7.Mar
	SPOPL
	NIN
	ACP5
	CTSD
	LGALS12
	ARHGEF6
	RPAP3
	CAPG
	TGFBR3
	ETF1
	DHRS7
	IDI1
	TBC1D10B
	ECSIT
	ATF1
	MED17
	CASZ1
	GPATCH2
	ATP6V0E2
	CHML
	METRNL
	LYRM2
	ALG13
	RBBP5
	SLC4A1AP
	PAK1IP1
	C3orf62
	TTC32
	FUS
	ZNF512
	RRN3
	ZDHHC16
	ZNF813
	FBRSL1
	PTPN4
	POLDIP2
	TPRKB
	CANX
	BCL2
	ATL1
	PLXNA1
	PPP1R16A
	ERICH1
	CORO1C
	RAB5C
	RPL8
	CPSF6
	FAM117A
	MRPL32
	NAPG
	SCO1
	DNASE2
	BCL6
	TCTN3
	TRANK1
	SENP5
	GTF3C4
	WDR34
	RCBTB2
	PURB
	NFATC2IP
	TPM1
	ZMYM2
	TMEM11
	E2F3
	S100A12
	PDK1
	SLC22A17
	TRIAP1
	CCDC43
	TCEAL1
	CCNF
	NAP1L4
	RPUSD3
	NEXN
	SLC7A1
	UTP14A
	TRIM32
	ING3
	HDAC6
	CHMP2A
	TM2D2
	SPTLC1
	ZNF543
	COX11
	TFEB
	AGAP3
	TSEN54
	LYST
	RIPK3
	CRIPT
	RASSF7
	RPP38
	PSMB9
	MAGED1
	TRAIP
	STAM
	EVI2A
	SPHK2
	EIF2AK1
	ZNF248
	C1orf35
	ANKMY1
	SNAP23
	LUC7L
	PSAP
	ANKRD35
	VPS45
	DSTN
	C15orf61
	HKDC1
	PTP4A3
	ASCC3
	JUP
	CHD3
	CLEC16A
	CD244
	SNX2
	ADIPOR1
	ZBTB32
	PSMD14
	CDK7
	PPID
	MAP2K5
	ICK
	PRKCD
	RPS23
	RABEP1
	TPP2
	TELO2
	CHRAC1
	CXCL5
	TRIO
	GTSF1
	PIGL
	SEPHS2
	HIBADH
	DNAJC4
	RAB37
	TRAM1
	TMEM99
	MADD
	POLR3B
	VRK1
	KCTD12
	LSP1
	TNFAIP8L2
	MTX2
	MIB1
	APEH
	SUB1
	VRK3
	NFKBIE
	THUMPD1
	ZNF672
	JMJD6
	NGDN
	NUP93
	GIGYF1
	SNX27
	ESCO1
	INPP4B
	VKORC1L1
	ENTPD1
	MTHFR
	ZNF256
	FIG4
	AGPAT3
	SLC2A8
	MOSPD2
	CLPP
	NUP107
	TMEM97
	TMEM209
	ZNF518B
	DALRD3
	MSH3
	MPV17L2
	ABCC10
	POLE
	ZNF544
	IKBKE
	GHRL
	MBTD1
	DSCR3
	MAFF
	P4HTM
	APOBEC3F
	NRBP1
	SCPEP1
	RPL37A
	IGLL1
	CRCP
	COQ9
	ADAM19
	CHMP7
	STAMBPL1
	TUFT1
	CTSE
	TUG1
	CD164
	EARS2
	THYN1
	IL18RAP
	EML3
	RPS6KA5
	YTHDC2
	UGDH
	MRPS34
	ALDH5A1
	LSG1
	IFNAR1
	SLC35B3
	EPHB4
	MFAP3
	DUSP16
	ZNF333
	H2AFX
	STARD10
	PIGM
	DDX21
	EBP
	BAX
	GLO1
	ZNF236
	ELMO2
	ZNF687
	RPAP1
	NDRG3
	IQCB1
	EGR1
	ZYX
	ZNF189
	GALK2
	DHX8
	MGAT4A
	DEFA4
	AQP10
	C19orf33
	KIAA0040
	CMC1
	PTGDS
	COX10
	UAP1
	RFK
	LMNA
	MAFG
	VPS37C
	TBXAS1
	CMAS
	CDC5L
	DAAM1
	TTC31
	PBXIP1
	C1orf122
	PLB1
	GABPB1
	DYNLL2
	FBXL20
	GNG8
	ADCY4
	NCDN
	GP1BA
	ZNF45
	FUBP3
	SMARCA2
	KCTD3
	CCDC51
	PPP2R1A
	ZDHHC9
	ARFIP1
	PHF1
	PANK3
	FAM159A
	LDHB
	ILF3
	AKAP1
	DDB1
	HIVEP2
	GOLT1B
	FAM8A1
	SLBP
	HES6
	MEGF9
	PDE4D
	ECH1
	HNRNPK
	PIAS2
	SSR1
	RFC1
	PECR
	ADCK1
	ZNF484
	SLC25A17
	CACNA1H
	POFUT2
	UBE2B
	FAM50B
	UCK1
	DNAJC24
	KIAA0556
	NQO2
	STIP1
	CAPN5
	STAT1
	TSPAN3
	CC2D1B
	FAHD2A
	ACOX3
	INPP1
	BOK
	CHCHD7
	MAGED2
	OSBPL11
	TDG
	ZNF480
	STAG2
	TMEM177
	AP3M1
	FTH1
	ABHD8
	SUPV3L1
	SPRR1B
	AK1
	RPRD2
	STK39
	UQCRC2
	UBAP2L
	ZNF493
	TBC1D22A
	FOXRED1
	CEP68
	DSN1
	DBR1
	POLR2K
	VPS4A
	EDN1
	BUD13
	IKZF4
	ATP6V1B2
	SCD
	SCRN2
	HLA.DMA
	HAX1
	IL23A
	SYNJ2
	RNF135
	PUSL1
	ITM2A
	STX6
	ACADVL
	OTUD5
	KLHL8
	ANKZF1
	ARSK
	ZBED4
	MICA
	SSSCA1
	GPSM2
	INTS2
	TRAF3
	CRY1
	ANO8
	ADD1
	GRHPR
	ZNF365
[truncated: 1,250 more rows]
