# Supplementary material for: Integration of gene co-expression analysis and multi-class SVM specifies the functional players involved in determining the fate of HTLV-1 infection toward the development of cancer (ATLL) or neurological disorder (HAM/TSP)
Source: PLoS One. 2022 Jan 18;17(1):e0262739. doi: 10.1371/journal.pone.0262739 (PMC8765610; doi:10.1371/journal.pone.0262739)
Supplement: S5 Table — (XLSX) [file pone.0262739.s005.xlsx]

## Sheet: probMatrix_Train
	ACs	ATLL	HAM
ACs	0.938	0.029	0.032
ATLL	0.015	0.97	0.015
HAM	0.057	0.054	0.889

## Sheet: probMatrix_Test
	ACs	ATLL	HAM
ACs	0.945	0.02	0.035
ATLL	0.006	0.98	0.015
HAM	0.048	0.035	0.917
