# Supplementary material for: Integration of gene co-expression analysis and multi-class SVM specifies the functional players involved in determining the fate of HTLV-1 infection toward the development of cancer (ATLL) or neurological disorder (HAM/TSP)
Source: PLoS One. 2022 Jan 18;17(1):e0262739. doi: 10.1371/journal.pone.0262739 (PMC8765610; doi:10.1371/journal.pone.0262739)
Supplement: S6 Table — (XLSX) [file pone.0262739.s006.xlsx]

## Sheet: ATLL
salmon	blue
ANAPC13	ABHD5
ARSB	ABI1
ASF1A	ABT1
BTBD1	ADIPOR1
C2orf49	AFF4
CAND1	ALKBH5
CEP57	ARID4A
CHMP7	ARMC8
COQ2	ASAP1
CRKL	ASB7
DCAF15	ASXL1
DCTN5	ATG5
DCUN1D5	BAG3
EIF4B	BCAS2
GATAD2B	BCL7B
GFPT1	BIN3
GMNN	BMS1
HAT1	BNIP1
HSPA4	BUD13
INTS2	C1orf35
INTS6	C21orf2
IWS1	CALM1
KBTBD7	CANT1
KLHL5	CASP9
KLHL9	CCAR1
MALT1	CCDC47
MAP1LC3A	CCDC94
MAP3K14	CCNH
MED28	CCT2
MKLN1	CCT6B
MRFAP1	CDC42
MRPL22	CDK7
NDUFS2	CHMP1B
PAIP1	CHRAC1
POLR1D	CIR1
POP4	CLK1
PPP2CB	CNOT2
PTPN11	CNOT8
RAB11A	COPA
RAB7A	COPS2
RAP1A	CPD
RNF220	CRTC2
RNF4	CRY1
RPLP0	CSDE1
RPP38	CTDP1
RTF1	CTNNB1
SDHB	CWC22
SEPHS2	CXCR4
SMAD4	CXCR5
SSR2	CYLD
TAF2	DCP1A
TCEB1	DCTN6
TRAM1	DDA1
TRIM32	DDX21
UBE2D2	DDX27
ZKSCAN4	DDX54
ZNF24	DDX6
ALKBH4	DERL2
PSMD14	DHCR7
UBE2V2	DHX33
VPS54	DHX36
SCOC	DHX8
FUCA1	DHX9
RAP2C	DNAJB9
SLC30A5	DNAJC3
POLR2K	DPM1
CRCP	DUSP2
STAG2	DYNLL2
ITGAV	DYRK1A
KPNA1	EFNB1
GOLGB1	EIF2AK3
NAE1	ELL
FAS	ELL2
USP47	EP400
UAP1	EPOR
MMADHC	ERGIC1
TANK	ERICH1
RORA	ESCO1
MFAP3	ETF1
MRFAP1L1	EXOSC9
MTRF1L	FAF2
PRKAB1	FASLG
PAIP2	FBXL12
RPRD2	FBXL3
TAF9B	FBXO21
RAN	FBXW7
SPOPL	FNIP1
RAB2B	FOXO3
SNAP23	FUBP1
SDHD	FYTTD1
SLC30A9	GABPB1
ZFYVE16	GATAD2A
TOMM40	GCC2
UBR5	GNL3
UBR1	GOLGA4
VPS39	GSPT1
ZSCAN16	GTF2B
	GTF3C4
	GTPBP1
	HEATR1
	HIST2H2BE
	HNRNPA1
	HNRNPH3
	HNRNPL
	HSPA13
	HSPA5
	IDI1
	IFIT2
	IL21R
	IL23A
	ILF3
	ING3
	IQCB1
	KAT5
	KDM5C
	LONP1
	LSM8
	LTA
	MAF
	MAPK13
	MAPKAPK2
	MARK3
	MASTL
	MED17
	MED23
	MED26
	MED29
	MED4
	MED9
	METTL14
	MRPL47
	NAPG
	NCAPH2
	NDEL1
	NECAP1
	NFKB2
	NGDN
	NR1D2
	NR3C1
	NRBP1
	NUP107
	NUP188
	NUP214
	NUP35
	NUP98
	NXT1
	OSM
	PCBP2
	PDCD4
	PER2
	PIAS2
	PICALM
	PIGA
	PIK3CA
	PINX1
	PLAGL2
	PLEKHG2
	POLB
	POLR1B
	POR
	PPP2R5C
	PPWD1
	PSMD11
	PTP4A1
	PXN
	RAB18
	RAB1A
	RAB22A
	RAB33B
	RAB5C
	RABGEF1
	RAP1B
	RBBP5
	RBBP6
	RBM23
	RBM28
	RHOG
	RICTOR
	RIF1
	RINT1
	RIOK1
	RNF138
	RNF19A
	RNF19B
	RNPS1
	RPL14
	RPL23A
	RPL29
	RPL32
	RPL34
	RPS14
	RPS21
	RPS23
	RRP12
	SAP30BP
	SAR1A
	SEC16A
	SEC23A
	SEC24B
	SENP5
	SF3B1
	SLC2A3
	SLU7
	SMNDC1
	SNAPC1
	SNIP1
	SNRNP200
	SNW1
	SOCS3
	SSSCA1
	STAM
	STAT3
	STAU1
	STRAP
	STX11
	SYNJ1
	TBC1D13
	TOP1
	TOPORS
	TRIM11
	TRIM23
	TRIM4
	TSPYL2
	TWISTNB
	UBA6
	UBE2B
	UBE4A
	USP11
	USP39
	UTP18
	WTAP
	XAB2
	ZNF212
	WIPF2
	POFUT2
	RHOQ
	TBC1D23
	MAEA
	SESN3
	DOCK2
	RRN3
	RLF
	PDCL
	SLC9A1
	TNF
	ROCK1
	LPIN1
	TUBGCP5
	VPS4A
	THUMPD1
	KIF3B
	TOMM20
	UQCRB
	TGS1
	JMY
	MSL2
	FRAT1
	TUBA4A
	TUBGCP2
	YWHAZ
	PRPF18
	DBR1
	UPF1
	YTHDC2
	PABPC3
	WRN
	SUPV3L1
	MAPKAPK5
	PIGL
	PLEKHM2
	STRN4
	RPL8
	EIF5
	MBIP
	ZNF687
	MBTPS1
	HBQ1
	TP53BP2
	PBX1
	TMEM11
	PMPCA
	TIMM8A
	INSIG1
	RASA2
	RELB
	ZNF326
	SLC23A2
	OPA1
	TSC22D2
	TAF1D
	PPP1R15B
	PTS
	ZFAND3
	RABGGTB
	VPS11
	TBC1D15
	TOR1AIP1
	USP16
	SLC7A5
	ZCRB1
	TMEM57
	ZNF331
	ZNF571
	ZNF432
	ZNF250
	WDR73

## Sheet: HAM TSP
black	turquoise
ARHGAP4	AASDHPPT
CD44	ALG6
FBXO9	AP1B1
GSDMB	ARFGAP2
OGT	BBS7
BECN1	BRD2
ZNF526	CCDC86
VHL	CCNA2
UGP2	CKAP2
YRDC	COG2
	COX7C
	COX8A
	CPSF2
	CRY2
	CTPS2
	DDX50
	DHDDS
	DHX35
	DLST
	DNAJA1
	EIF4H
	ELP2
	ERCC8
	FAU
	FBXO22
	HABP4
	HGF
	HINT1
	HSPB11
	ICOS
	IFT57
	LEMD3
	LSM5
	MCM10
	MKS1
	MRPL49
	MYC
	NDUFA4
	NHP2
	NUP205
	PELP1
	PIGH
	POP5
	PRPF19
	PRPS1
	PSMD8
	PUS3
	REXO4
	RIPK1
	RPA3
	RPL24
	RPL36
	RPN2
	RPS25
	RPS29
	RPS5
	SARS
	SMC2
	SNRPG
	TIMM10
	TRA2B
	TSR2
	TWIST1
	UBE2Q2
	WDR5
	ZNHIT1
	SMAD7
	WDR4
	PTGER4
	VAMP8
	UHRF1
	UQCRFS1
	RYR1
	VCP
	YES1
	CDKN1B
	TSSC4
	SSR4
	ZNHIT3
	TGIF2
	TRAF3IP1
	XRCC3
	SCD5
	STRBP
